# Supplementary material for: At the Crossroads: Does the Configuration of Roadside Vegetation Affect Woodland Bird Communities in Rural Landscapes?
Source: PLoS One. 2016 May 16;11(5):e0155219. doi: 10.1371/journal.pone.0155219 (PMC4868280; doi:10.1371/journal.pone.0155219)
Supplement: S1 Data — (XLSX) [file pone.0155219.s002.xlsx]

## Sheet: Sheet1
Entered by	Entry date	Site name	Site		Site code	Survey no.	Date	Time	Wind	Cloud	Temp oC	Species	Seen	Heard	Distance (m)	Flight Direction	Strata	Activity Index	Off Transect	On Transect
Hall, Mark	2012-06-19	Martins	LS10	CS	LS10CS	1	2012-05-07	09:10:00	0	8	8	Australian Magpie	0	0	NIL	NIL	NIL	NIL	3	0
Hall, Mark	2012-06-19	Martins	LS10	CS	LS10CS	1	2012-05-07	09:10:00	0	8	8	Australian Magpie	0	0	NIL	NIL	NIL	NIL	1	0
Hall, Mark	2012-06-19	Martins	LS10	CS	LS10CS	1	2012-05-07	09:10:00	0	8	8	Australian Magpie	2	0	60	S - Across	Canopy	Fly	0	2
Hall, Mark	2012-06-19	Martins	LS10	CS	LS10CS	1	2012-05-07	09:10:00	0	8	8	Australian Raven	0	0	NIL	NIL	NIL	NIL	1	0
Hall, Mark	2012-06-19	Martins	LS10	CS	LS10CS	1	2012-05-07	09:10:00	0	8	8	Flame Robin	3	0	14	NIL	Fence	Perch / Flutter	0	3
Hall, Mark	2012-06-19	Martins	LS10	CS	LS10CS	1	2012-05-07	09:10:00	0	8	8	Galah	2	0	60	S - Across	Canopy	Fly	0	2
Hall, Mark	2012-06-19	Martins	LS10	CS	LS10CS	1	2012-05-07	09:10:00	0	8	8	Galah	1	0	37	W - Across	Canopy	Fly	0	1
Hall, Mark	2012-06-19	Martins	LS10	CS	LS10CS	1	2012-05-07	09:10:00	0	8	8	Golden Whistler	1	0	18	NIL	Canopy	Perch	0	1
Hall, Mark	2012-06-19	Martins	LS10	CS	LS10CS	1	2012-05-07	09:10:00	0	8	8	Grey Fantail	1	0	12	NIL	Canopy	Perch / Flutter	0	1
Hall, Mark	2012-06-19	Martins	LS10	CS	LS10CS	1	2012-05-07	09:10:00	0	8	8	Noisy Miner	0	0	NIL	NIL	NIL	NIL	1	0
Hall, Mark	2012-06-19	Martins	LS10	CS	LS10CS	1	2012-05-07	09:10:00	0	8	8	Red Wattlebird	2	0	30	S - Along	Canopy	Fly	0	2
Hall, Mark	2012-06-19	Martins	LS10	CS	LS10CS	1	2012-05-07	09:10:00	0	8	8	Striated Pardalote	0	2	NIL	NIL	Canopy	Perch	0	2
Hall, Mark	2012-06-19	Martins	LS10	CS	LS10CS	1	2012-05-07	09:10:00	0	8	8	Varied Sittella	16	0	27	NIL	Canopy	Fly / Perch	0	16
Hall, Mark	2012-06-19	Martins	LS10	CS	LS10CS	1	2012-05-07	09:10:00	0	8	8	Willie Wagtail	2	0	5	NIL	Fence	Fly / Perch	0	2
Hall, Mark	2012-06-19	Martins	LS10	CS	LS10CS	1	2012-05-07	09:10:00	0	8	8	Yellow-rumped Thornbill	5	0	41	NIL	Ground	Forage	0	5
Hall, Mark	2012-06-19	Martins	LS10	LS	LS10LS	1	2012-05-07	11:30:00	1	8	9	Australian Magpie	0	0	NIL	NIL	NIL	NIL	2	0
Hall, Mark	2012-06-19	Martins	LS10	LS	LS10LS	1	2012-05-07	11:30:00	1	8	9	Australian Raven	0	0	NIL	NIL	NIL	NIL	4	0
Hall, Mark	2012-06-19	Martins	LS10	LS	LS10LS	1	2012-05-07	11:30:00	1	8	9	Eastern Rosella	2	0	19	E - Out	Canopy	Fly / Perch	0	2
Hall, Mark	2012-06-19	Martins	LS10	LS	LS10LS	1	2012-05-07	11:30:00	1	8	9	Eastern Rosella	6	0	65	E - Across	Canopy	Fly	0	6
Hall, Mark	2012-06-19	Martins	LS10	LS	LS10LS	1	2012-05-07	11:30:00	1	8	9	Galah	4	0	62	E - In	Canopy	Fly / Perch	0	4
Hall, Mark	2012-06-19	Martins	LS10	LS	LS10LS	1	2012-05-07	11:30:00	1	8	9	Noisy Miner	0	1	NIL	NIL	NIL	NIL	0	1
Hall, Mark	2012-06-19	Martins	LS10	LS	LS10LS	1	2012-05-07	11:30:00	1	8	9	Noisy Miner	1	0	21	N - Along	Canopy	Fly / Perch	0	1
Hall, Mark	2012-06-19	Martins	LS10	LS	LS10LS	1	2012-05-07	11:30:00	1	8	9	Striated Pardalote	2	0	13	NIL	Canopy	Fly / Perch	0	2
Hall, Mark	2012-06-19	Martins	LS10	LS	LS10LS	1	2012-05-07	11:30:00	1	8	9	Sulphur-crested Cockatoo	0	0	NIL	NIL	NIL	NIL	5	0
Hall, Mark	2012-06-19	Martins	LS10	LS	LS10LS	1	2012-05-07	11:30:00	1	8	9	Tree Martin	0	0	NIL	NIL	NIL	NIL	8	0
Hall, Mark	2012-06-19	Martins	LS10	LS	LS10LS	1	2012-05-07	11:30:00	1	8	9	Yellow Thornbill	2	0	10	NIL	Mid canopy	Perch	0	2
Hall, Mark	2012-06-19	Williams	LS11	CS	LS11CS	1	2012-05-10	15:20:00	0	1	18	Australian Magpie	1	0	38	N - Out	Mid canopy	Fly	0	1
Hall, Mark	2012-06-19	Williams	LS11	CS	LS11CS	1	2012-05-10	15:20:00	0	1	18	Australian Magpie	1	0	16	S - Out	Mid canopy	Fly	0	1
Hall, Mark	2012-06-19	Williams	LS11	CS	LS11CS	1	2012-05-10	15:20:00	0	1	18	Eastern Rosella	2	0	28	N - In	Mid canopy	Fly / Perch	0	2
Hall, Mark	2012-06-19	Williams	LS11	CS	LS11CS	1	2012-05-10	15:20:00	0	1	18	Eastern Rosella	2	0	17	S - Out	Mid canopy	Fly / Land	0	2
Hall, Mark	2012-06-19	Williams	LS11	CS	LS11CS	1	2012-05-10	15:20:00	0	1	18	Eastern Rosella	4	0	22	NIL	Mid canopy	Perch	0	4
Hall, Mark	2012-06-19	Williams	LS11	CS	LS11CS	1	2012-05-10	15:20:00	0	1	18	Eastern Rosella	3	0	5	W - Along	Canopy	Fly / Perch	0	3
Hall, Mark	2012-06-19	Williams	LS11	CS	LS11CS	1	2012-05-10	15:20:00	0	1	18	Eastern Rosella	4	0	21	E - Out	Mid canopy	Fly	0	4
Hall, Mark	2012-06-19	Williams	LS11	CS	LS11CS	1	2012-05-10	15:20:00	0	1	18	Musk Lorikeet	1	0	12	E - Along	Mid canopy	Fly / Perch	0	1
Hall, Mark	2012-06-19	Williams	LS11	CS	LS11CS	1	2012-05-10	15:20:00	0	1	18	Noisy Miner	2	0	17	W - Along	Canopy	Fly / Perch	0	2
Hall, Mark	2012-06-19	Williams	LS11	CS	LS11CS	1	2012-05-10	15:20:00	0	1	18	Noisy Miner	0	0	8	NIL	NIL	NIL	9	0
Hall, Mark	2012-06-19	Williams	LS11	CS	LS11CS	1	2012-05-10	15:20:00	0	1	18	Red-rumped Parrot	11	0	53	NIL	Ground	Forage	0	11
Hall, Mark	2012-06-19	Williams	LS11	LS	LS11LS	1	2012-05-10	14:40:00	0	0	18	Australian Magpie	1	0	85	E - In	Mid canopy	Fly / Perch	0	1
Hall, Mark	2012-06-19	Williams	LS11	LS	LS11LS	1	2012-05-10	14:40:00	0	0	18	Australian Magpie	3	0	44	E - In	Mid canopy	Fly / Perch	0	3
Hall, Mark	2012-06-19	Williams	LS11	LS	LS11LS	1	2012-05-10	14:40:00	0	0	18	Australian Magpie	0	0	75	NIL	NIL	NIL	2	0
Hall, Mark	2012-06-19	Williams	LS11	LS	LS11LS	1	2012-05-10	14:40:00	0	0	18	Australian Raven	1	0	102	NIL	Mid canopy	Perch	0	1
Hall, Mark	2012-06-19	Williams	LS11	LS	LS11LS	1	2012-05-10	14:40:00	0	0	18	Black-faced Cuckoo-shrike	1	0	15	N - Along	Mid canopy	Fly / Perch	0	1
Hall, Mark	2012-06-19	Williams	LS11	LS	LS11LS	1	2012-05-10	14:40:00	0	0	18	Eastern Rosella	3	0	17	NIL	Mid canopy	Fly / Perch	0	3
Hall, Mark	2012-06-19	Williams	LS11	LS	LS11LS	1	2012-05-10	14:40:00	0	0	18	Flame Robin	1	0	22	NIL	Trunk/Major branch	Perch	0	1
Hall, Mark	2012-06-19	Williams	LS11	LS	LS11LS	1	2012-05-10	14:40:00	0	0	18	Flame Robin	0	0	37	NIL	NIL	NIL	2	0
Hall, Mark	2012-06-19	Williams	LS11	LS	LS11LS	1	2012-05-10	14:40:00	0	0	18	Galah	2	0	9	W - Out	Mid canopy	Fly	0	2
Hall, Mark	2012-06-19	Williams	LS11	LS	LS11LS	1	2012-05-10	14:40:00	0	0	18	Galah	1	0	56	NIL	Canopy	Perch	0	1
Hall, Mark	2012-06-19	Williams	LS11	LS	LS11LS	1	2012-05-10	14:40:00	0	0	18	Laughing Kookaburra	0	0	NIL	NIL	NIL	NIL	1	0
Hall, Mark	2012-06-19	Williams	LS11	LS	LS11LS	1	2012-05-10	14:40:00	0	0	18	Restless Flycatcher	0	0	138	NIL	NIL	NIL	2	0
Hall, Mark	2012-06-19	Williams	LS11	LS	LS11LS	1	2012-05-10	14:40:00	0	0	18	Restless Flycatcher	0	2	NIL	NIL	NIL	NIL	0	2
Hall, Mark	2012-06-19	Williams	LS11	LS	LS11LS	1	2012-05-10	14:40:00	0	0	18	Striated Pardalote	0	2	NIL	NIL	NIL	NIL	0	2
Hall, Mark	2012-06-19	Williams	LS11	LS	LS11LS	1	2012-05-10	14:40:00	0	0	18	Sulphur-crested Cockatoo	1	0	29	S - Along	Mid canopy	Fly / Perch	0	1
Hall, Mark	2012-06-19	Williams	LS11	LS	LS11LS	1	2012-05-10	14:40:00	0	0	18	Sulphur-crested Cockatoo	3	0	48	NIL	Canopy	Perch	0	3
Hall, Mark	2012-06-19	Williams	LS11	LS	LS11LS	1	2012-05-10	14:40:00	0	0	18	Superb Fairy-wren	3	0	27	NIL	Log	Flutter	0	3
Hall, Mark	2012-06-19	Williams	LS11	LS	LS11LS	1	2012-05-10	14:40:00	0	0	18	White-plumed Honeyeater	1	0	22	NIL	Mid canopy	Fly / Perch	0	1
Hall, Mark	2012-06-19	Williams	LS11	LS	LS11LS	1	2012-05-10	14:40:00	0	0	18	White-plumed Honeyeater	2	0	34	N - Along	Mid canopy	Fly/ Chase	0	2
Hall, Mark	2012-06-19	Williams	LS11	LS	LS11LS	1	2012-05-10	14:40:00	0	0	18	Willie Wagtail	1	0	92	NIL	Ground	Forage	0	1
Hall, Mark	2012-06-19	Williams	LS11	LS	LS11LS	1	2012-05-10	14:40:00	0	0	18	Willie Wagtail	1	0	31	NIL	Fence	Perch	0	1
Hall, Mark	2012-06-19	Cullens	LS12	CS	LS12CS	1	2012-05-11	07:15:00	0	5	0	Australian Magpie	0	0	96	NIL	NIL	NIL	4	0
Hall, Mark	2012-06-19	Cullens	LS12	CS	LS12CS	1	2012-05-11	07:15:00	0	5	0	Australian Magpie	0	0	134	NIL	NIL	NIL	1	0
Hall, Mark	2012-06-19	Cullens	LS12	CS	LS12CS	1	2012-05-11	07:15:00	0	5	0	Australian Raven	0	0	NIL	NIL	NIL	NIL	2	0
Hall, Mark	2012-06-19	Cullens	LS12	CS	LS12CS	1	2012-05-11	07:15:00	0	5	0	Eastern Rosella	2	0	16	E - Along	Mid canopy	Fly / Perch	0	2
Hall, Mark	2012-06-19	Cullens	LS12	CS	LS12CS	1	2012-05-11	07:15:00	0	5	0	Eastern Rosella	4	0	17	E - Along	Canopy	Fly	0	4
Hall, Mark	2012-06-19	Cullens	LS12	CS	LS12CS	1	2012-05-11	07:15:00	0	5	0	Eastern Rosella	1	0	43	W - Along	Canopy	Fly / Perch	0	1
Hall, Mark	2012-06-19	Cullens	LS12	CS	LS12CS	1	2012-05-11	07:15:00	0	5	0	Galah	1	0	26	N - Along	Mid canopy	Fly	0	1
Hall, Mark	2012-06-19	Cullens	LS12	CS	LS12CS	1	2012-05-11	07:15:00	0	5	0	Noisy Miner	4	0	20	NIL	Canopy	Perch / Call	0	4
Hall, Mark	2012-06-19	Cullens	LS12	CS	LS12CS	1	2012-05-11	07:15:00	0	5	0	Red Wattlebird	3	0	28	N - Along	Canopy	Fly / Perch	0	3
Hall, Mark	2012-06-19	Cullens	LS12	CS	LS12CS	1	2012-05-11	07:15:00	0	5	0	Restless Flycatcher	0	1	NIL	NIL	NIL	NIL	0	1
Hall, Mark	2012-06-19	Cullens	LS12	CS	LS12CS	1	2012-05-11	07:15:00	0	5	0	Sulphur-crested Cockatoo	0	0	NIL	NIL	NIL	NIL	2	0
Hall, Mark	2012-06-19	Cullens	LS12	CS	LS12CS	1	2012-05-11	07:15:00	0	5	0	White-plumed Honeyeater	4	0	17	S - Along	Canopy	Fly / Perch	0	4
Hall, Mark	2012-06-19	Cullens	LS12	CS	LS12CS	1	2012-05-11	07:15:00	0	5	0	White-plumed Honeyeater	0	0	59	NIL	NIL	NIL	5	0
Hall, Mark	2012-06-19	Cullens	LS12	CS	LS12CS	1	2012-05-11	07:15:00	0	5	0	White-plumed Honeyeater	2	0	17	NIL	Canopy	Forage	0	2
Hall, Mark	2012-06-19	Cullens	LS12	CS	LS12CS	1	2012-05-11	07:15:00	0	5	0	White-plumed Honeyeater	1	0	31	NIL	Trunk/Major branch	Perch	0	1
Hall, Mark	2012-06-19	Cullens	LS12	CS	LS12CS	1	2012-05-11	07:15:00	0	5	0	White-plumed Honeyeater	2	0	31	NIL	Mid canopy	Fly/ Chase	0	2
Hall, Mark	2012-06-19	Cullens	LS12	CS	LS12CS	1	2012-05-11	07:15:00	0	5	0	White-plumed Honeyeater	1	0	32	NIL	Canopy	Forage	0	1
Hall, Mark	2012-06-19	Cullens	LS12	CS	LS12CS	1	2012-05-11	07:15:00	0	5	0	White-winged Chough	3	0	125	NIL	Ground	Forage	0	3
Hall, Mark	2012-06-19	Cullens	LS12	CS	LS12CS	1	2012-05-11	07:15:00	0	5	0	Willie Wagtail	2	0	10	NIL	Mid canopy	Perch	0	2
Hall, Mark	2012-06-19	Cullens	LS12	CS	LS12CS	1	2012-05-11	07:15:00	0	5	0	Willie Wagtail	1	0	14	NIL	Fence	Perch	0	1
Hall, Mark	2012-06-19	Cullens	LS12	LS	LS12LS	1	2012-05-11	07:55:00	0	4	0	Australian Magpie	0	0	227	NIL	NIL	NIL	2	0
Hall, Mark	2012-06-19	Cullens	LS12	LS	LS12LS	1	2012-05-11	07:55:00	0	4	0	Australian Magpie	0	0	92	NIL	NIL	NIL	1	0
Hall, Mark	2012-06-19	Cullens	LS12	LS	LS12LS	1	2012-05-11	07:55:00	0	4	0	Australian Magpie	0	0	102	NIL	NIL	NIL	2	0
Hall, Mark	2012-06-19	Cullens	LS12	LS	LS12LS	1	2012-05-11	07:55:00	0	4	0	Black-shouldered Kite	1	0	26	E - Across	Canopy	Fly	0	1
Hall, Mark	2012-06-19	Cullens	LS12	LS	LS12LS	1	2012-05-11	07:55:00	0	4	0	Flame Robin	6	0	41	NIL	Ground	Forage	0	6
Hall, Mark	2012-06-19	Cullens	LS12	LS	LS12LS	1	2012-05-11	07:55:00	0	4	0	Galah	0	0	227	NIL	NIL	NIL	4	0
Hall, Mark	2012-06-19	Cullens	LS12	LS	LS12LS	1	2012-05-11	07:55:00	0	4	0	Galah	3	0	60	E - Across	Canopy	Fly	0	3
Hall, Mark	2012-06-19	Cullens	LS12	LS	LS12LS	1	2012-05-11	07:55:00	0	4	0	Galah	3	0	61	S - Along	Canopy	Fly	0	3
Hall, Mark	2012-06-19	Cullens	LS12	LS	LS12LS	1	2012-05-11	07:55:00	0	4	0	Laughing Kookaburra	0	0	NIL	NIL	NIL	NIL	1	0
Hall, Mark	2012-06-19	Cullens	LS12	LS	LS12LS	1	2012-05-11	07:55:00	0	4	0	Little Raven	0	0	150	NIL	NIL	NIL	40	0
Hall, Mark	2012-06-19	Cullens	LS12	LS	LS12LS	1	2012-05-11	07:55:00	0	4	0	Long-billed Corella	0	0	128	NIL	NIL	NIL	2	0
Hall, Mark	2012-06-19	Cullens	LS12	LS	LS12LS	1	2012-05-11	07:55:00	0	4	0	Red Wattlebird	6	0	26	N - Along	Canopy	Fly / Perch	0	6
Hall, Mark	2012-06-19	Cullens	LS12	LS	LS12LS	1	2012-05-11	07:55:00	0	4	0	Red Wattlebird	15	0	49	N - Along	Canopy	Fly / Perch	0	15
Hall, Mark	2012-06-19	Cullens	LS12	LS	LS12LS	1	2012-05-11	07:55:00	0	4	0	White-plumed Honeyeater	2	0	12	NIL	Mid canopy	Forage	0	2
Hall, Mark	2012-06-19	Cullens	LS12	LS	LS12LS	1	2012-05-11	07:55:00	0	4	0	White-plumed Honeyeater	5	0	39	NIL	Mid canopy	Fly/ Chase	0	5
Hall, Mark	2012-06-19	Cullens	LS12	LS	LS12LS	1	2012-05-11	07:55:00	0	4	0	Yellow Thornbill	4	0	5	NIL	Canopy	Forage	0	4
Hall, Mark	2012-06-19	Cullens	LS12	LS	LS12LS	1	2012-05-11	07:55:00	0	4	0	Yellow Thornbill	7	0	13	NIL	Canopy	Forage	0	7
Hall, Mark	2012-06-19	Cullens	LS12	LS	LS12LS	1	2012-05-11	07:55:00	0	4	0	Yellow-rumped Thornbill	0	0	17	NIL	NIL	NIL	5	0
Hall, Mark	2012-06-19	Hogans	LS13	CS	LS13CS	1	2012-05-10	16:00:00	0	0	18	Australian Magpie	1	0	9	W - In	Canopy	Fly / Perch	0	1
Hall, Mark	2012-06-19	Hogans	LS13	CS	LS13CS	1	2012-05-10	16:00:00	0	0	18	Australian Magpie	0	0	65	NIL	NIL	NIL	1	0
Hall, Mark	2012-06-19	Hogans	LS13	CS	LS13CS	1	2012-05-10	16:00:00	0	0	18	Australian Magpie	0	0	45	NIL	NIL	NIL	1	0
Hall, Mark	2012-06-19	Hogans	LS13	CS	LS13CS	1	2012-05-10	16:00:00	0	0	18	Black-shouldered Kite	1	0	NIL	N - Along	Above Canopy	Hawking	0	1
Hall, Mark	2012-06-19	Hogans	LS13	CS	LS13CS	1	2012-05-10	16:00:00	0	0	18	Crested Pigeon	1	0	19	N - Out	Fence	Fly	0	1
Hall, Mark	2012-06-19	Hogans	LS13	CS	LS13CS	1	2012-05-10	16:00:00	0	0	18	Crested Shrike-tit	1	0	8	NIL	Canopy	Forage	0	1
Hall, Mark	2012-06-19	Hogans	LS13	CS	LS13CS	1	2012-05-10	16:00:00	0	0	18	Eastern Rosella	2	0	7	NIL	Canopy	Perch	0	2
Hall, Mark	2012-06-19	Hogans	LS13	CS	LS13CS	1	2012-05-10	16:00:00	0	0	18	Eastern Rosella	3	0	6	N - Along	Canopy	Fly / Perch	0	3
Hall, Mark	2012-06-19	Hogans	LS13	CS	LS13CS	1	2012-05-10	16:00:00	0	0	18	Flame Robin	1	0	40	N - Out	Low Branch	Fly	0	1
Hall, Mark	2012-06-19	Hogans	LS13	CS	LS13CS	1	2012-05-10	16:00:00	0	0	18	Galah	2	0	24	W - In	Canopy	Fly / Perch	0	2
Hall, Mark	2012-06-19	Hogans	LS13	CS	LS13CS	1	2012-05-10	16:00:00	0	0	18	Grey Shrike-thrush	1	0	18	NIL	Log	Forage	0	1
Hall, Mark	2012-06-19	Hogans	LS13	CS	LS13CS	1	2012-05-10	16:00:00	0	0	18	Laughing Kookaburra	0	0	NIL	NIL	NIL	NIL	2	0
Hall, Mark	2012-06-19	Hogans	LS13	CS	LS13CS	1	2012-05-10	16:00:00	0	0	18	Red Wattlebird	1	0	35	NIL	Canopy	Perch	0	1
Hall, Mark	2012-06-19	Hogans	LS13	CS	LS13CS	1	2012-05-10	16:00:00	0	0	18	Red Wattlebird	3	0	NIL	W - Along	Canopy	Fly/ Chase	0	3
Hall, Mark	2012-06-19	Hogans	LS13	CS	LS13CS	1	2012-05-10	16:00:00	0	0	18	Striated Pardalote	1	0	31	NIL	Canopy	Forage	0	1
Hall, Mark	2012-06-19	Hogans	LS13	CS	LS13CS	1	2012-05-10	16:00:00	0	0	18	Sulphur-crested Cockatoo	0	0	NIL	NIL	NIL	NIL	2	0
Hall, Mark	2012-06-19	Hogans	LS13	CS	LS13CS	1	2012-05-10	16:00:00	0	0	18	Superb Fairy-wren	3	0	35	NIL	Grass	Forage	0	3
Hall, Mark	2012-06-19	Hogans	LS13	CS	LS13CS	1	2012-05-10	16:00:00	0	0	18	Tree Martin	5	0	NIL	Circling	Above Canopy	Forage	0	5
Hall, Mark	2012-06-19	Hogans	LS13	CS	LS13CS	1	2012-05-10	16:00:00	0	0	18	White-faced Heron	0	0	89	NIL	NIL	NIL	1	0
Hall, Mark	2012-06-19	Hogans	LS13	CS	LS13CS	1	2012-05-10	16:00:00	0	0	18	White-plumed Honeyeater	2	0	21	NIL	Mid canopy	Fly/ Chase	0	2
Hall, Mark	2012-06-19	Hogans	LS13	CS	LS13CS	1	2012-05-10	16:00:00	0	0	18	Willie Wagtail	2	0	42	NIL	Fence	Perch	0	2
Hall, Mark	2012-06-19	Hogans	LS13	CS	LS13CS	1	2012-05-10	16:00:00	0	0	18	Willie Wagtail	0	0	35	NIL	NIL	NIL	2	0
Hall, Mark	2012-06-19	Hogans	LS13	LS	LS13LS	1	2012-05-10	16:45:00	0	0	18	Australian Raven	0	0	104	NIL	NIL	NIL	2	0
Hall, Mark	2012-06-19	Hogans	LS13	LS	LS13LS	1	2012-05-10	16:45:00	0	0	18	Australian Shelduck	0	0	100	NIL	NIL	NIL	2	0
Hall, Mark	2012-06-19	Hogans	LS13	LS	LS13LS	1	2012-05-10	16:45:00	0	0	18	Galah	0	0	81	NIL	NIL	NIL	6	0
Hall, Mark	2012-06-19	Hogans	LS13	LS	LS13LS	1	2012-05-10	16:45:00	0	0	18	Galah	0	0	112	NIL	NIL	NIL	19	0
Hall, Mark	2012-06-19	Hogans	LS13	LS	LS13LS	1	2012-05-10	16:45:00	0	0	18	Galah	2	0	12	S - Along	Canopy	Fly / Perch	0	2
Hall, Mark	2012-06-19	Hogans	LS13	LS	LS13LS	1	2012-05-10	16:45:00	0	0	18	Musk Lorikeet	7	0	26	S - Along	Above Canopy	Fly	0	7
Hall, Mark	2012-06-19	Hogans	LS13	LS	LS13LS	1	2012-05-10	16:45:00	0	0	18	Red Wattlebird	2	0	14	N - Along	Canopy	Fly / Perch	0	2
Hall, Mark	2012-06-19	Hogans	LS13	LS	LS13LS	1	2012-05-10	16:45:00	0	0	18	Red Wattlebird	5	0	12	S - Along	Canopy	Fly / Perch	0	5
Hall, Mark	2012-06-19	Hogans	LS13	LS	LS13LS	1	2012-05-10	16:45:00	0	0	18	Sulphur-crested Cockatoo	0	0	101	NIL	NIL	NIL	8	0
Hall, Mark	2012-06-19	Hogans	LS13	LS	LS13LS	1	2012-05-10	16:45:00	0	0	18	White-plumed Honeyeater	3	0	21	S - Along	Canopy	Fly/ Chase	0	3
Hall, Mark	2012-06-19	Hogans	LS13	LS	LS13LS	1	2012-05-10	16:45:00	0	0	18	White-plumed Honeyeater	9	0	16	S - Along	Canopy	Fly	0	9
Hall, Mark	2012-06-19	Hogans	LS13	LS	LS13LS	1	2012-05-10	16:45:00	0	0	18	White-winged Chough	21	0	86	W - In	Mid canopy	Fly / Perch	0	21
Hall, Mark	2012-06-19	Hogans	LS13	LS	LS13LS	1	2012-05-10	16:45:00	0	0	18	Willie Wagtail	1	0	21	E - In	Ground	Forage	0	1
Hall, Mark	2012-06-19	Hogans	LS13	LS	LS13LS	1	2012-05-10	16:45:00	0	0	18	Willie Wagtail	0	0	45	NIL	NIL	NIL	1	0
Hall, Mark	2012-06-19	Hogans	LS13	LS	LS13LS	1	2012-05-10	16:45:00	0	0	18	Willie Wagtail	1	0	8	NIL	Fence	Perch / Flutter	0	1
Hall, Mark	2012-06-19	Angle	LS14	CS	LS14CS	1	2012-05-11	08:50:00	0	5	4	Australian Magpie	0	0	44	NIL	NIL	NIL	1	0
Hall, Mark	2012-06-19	Angle	LS14	CS	LS14CS	1	2012-05-11	08:50:00	0	5	4	Galah	0	0	117	NIL	NIL	NIL	65	0
Hall, Mark	2012-06-19	Angle	LS14	CS	LS14CS	1	2012-05-11	08:50:00	0	5	4	Galah	2	0	74	NIL	Canopy	Perch	0	2
Hall, Mark	2012-06-19	Angle	LS14	CS	LS14CS	1	2012-05-11	08:50:00	0	5	4	Noisy Miner	1	0	43	W - Along	Mid canopy	Fly / Perch	0	1
Hall, Mark	2012-06-19	Angle	LS14	CS	LS14CS	1	2012-05-11	08:50:00	0	5	4	Sulphur-crested Cockatoo	2	0	18	NIL	Canopy	Perch	0	2
Hall, Mark	2012-06-19	Angle	LS14	CS	LS14CS	1	2012-05-11	08:50:00	0	5	4	Sulphur-crested Cockatoo	0	0	134	NIL	NIL	NIL	3	0
Hall, Mark	2012-06-19	Angle	LS14	CS	LS14CS	1	2012-05-11	08:50:00	0	5	4	Sulphur-crested Cockatoo	3	0	104	E - Along	Canopy	Fly	0	3
Hall, Mark	2012-06-19	Angle	LS14	CS	LS14CS	1	2012-05-11	08:50:00	0	5	4	Sulphur-crested Cockatoo	0	0	NIL	NIL	NIL	NIL	70	0
Hall, Mark	2012-06-19	Angle	LS14	CS	LS14CS	1	2012-05-11	08:50:00	0	5	4	White-winged Chough	8	0	72	NIL	Canopy	Perch	0	8
Hall, Mark	2012-06-19	Angle	LS14	LS	LS14LS	1	2012-05-11	09:20:00	0	7	4	Australian Magpie	1	0	133	NIL	Ground	Forage	0	1
Hall, Mark	2012-06-19	Angle	LS14	LS	LS14LS	1	2012-05-11	09:20:00	0	7	4	Australian Magpie	0	0	97	NIL	NIL	NIL	1	0
Hall, Mark	2012-06-19	Angle	LS14	LS	LS14LS	1	2012-05-11	09:20:00	0	7	4	Australian Raven	0	0	NIL	NIL	NIL	NIL	3	0
Hall, Mark	2012-06-19	Angle	LS14	LS	LS14LS	1	2012-05-11	09:20:00	0	7	4	Eastern Rosella	3	0	9	NIL	Canopy	Perch	0	3
Hall, Mark	2012-06-19	Angle	LS14	LS	LS14LS	1	2012-05-11	09:20:00	0	7	4	Galah	2	0	49	N - Along	Mid canopy	Fly	0	2
Hall, Mark	2012-06-19	Angle	LS14	LS	LS14LS	1	2012-05-11	09:20:00	0	7	4	Galah	2	0	37	N - Along	Mid canopy	Fly / Perch	0	2
Hall, Mark	2012-06-19	Angle	LS14	LS	LS14LS	1	2012-05-11	09:20:00	0	7	4	Musk Lorikeet	2	0	40	S - Along	Canopy	Fly	0	2
Hall, Mark	2012-06-19	Angle	LS14	LS	LS14LS	1	2012-05-11	09:20:00	0	7	4	Musk Lorikeet	2	0	44	S - Along	Canopy	Fly / Perch	0	2
Hall, Mark	2012-06-19	Angle	LS14	LS	LS14LS	1	2012-05-11	09:20:00	0	7	4	Noisy Miner	1	0	21	NIL	Canopy	Perch / Forage	0	1
Hall, Mark	2012-06-19	Pranjip	LS15	CS	LS15CS	1	2012-05-11	09:55:00	1	7	11	Australian Magpie	0	0	143	NIL	NIL	NIL	5	0
Hall, Mark	2012-06-19	Pranjip	LS15	CS	LS15CS	1	2012-05-11	09:55:00	1	7	11	Australian Raven	0	0	NIL	NIL	NIL	NIL	2	0
Hall, Mark	2012-06-19	Pranjip	LS15	CS	LS15CS	1	2012-05-11	09:55:00	1	7	11	Eastern Rosella	2	0	38	E - Along	Mid canopy	Fly	0	2
Hall, Mark	2012-06-19	Pranjip	LS15	CS	LS15CS	1	2012-05-11	09:55:00	1	7	11	Eastern Rosella	2	0	14	NIL	Canopy	Forage	0	2
Hall, Mark	2012-06-19	Pranjip	LS15	CS	LS15CS	1	2012-05-11	09:55:00	1	7	11	Grey Fantail	1	0	7	NIL	Mid canopy	Forage	0	1
Hall, Mark	2012-06-19	Pranjip	LS15	CS	LS15CS	1	2012-05-11	09:55:00	1	7	11	Laughing Kookaburra	0	0	NIL	NIL	NIL	NIL	2	0
Hall, Mark	2012-06-19	Pranjip	LS15	CS	LS15CS	1	2012-05-11	09:55:00	1	7	11	Noisy Miner	0	0	65	NIL	NIL	NIL	3	0
Hall, Mark	2012-06-19	Pranjip	LS15	CS	LS15CS	1	2012-05-11	09:55:00	1	7	11	Noisy Miner	0	0	NIL	NIL	NIL	NIL	5	0
Hall, Mark	2012-06-19	Pranjip	LS15	CS	LS15CS	1	2012-05-11	09:55:00	1	7	11	White-plumed Honeyeater	1	0	17	E - In	Mid canopy	Fly	0	1
Hall, Mark	2012-06-19	Pranjip	LS15	CS	LS15CS	1	2012-05-11	09:55:00	1	7	11	White-plumed Honeyeater	2	0	6	NIL	Mid canopy	Forage	0	2
Hall, Mark	2012-06-19	Pranjip	LS15	CS	LS15CS	1	2012-05-11	09:55:00	1	7	11	Yellow Thornbill	2	0	7	NIL	Mid canopy	Forage	0	2
Hall, Mark	2012-06-19	Pranjip	LS15	LS	LS15LS	1	2012-05-11	10:30:00	1	8	11	Australian Magpie	0	0	NIL	NIL	NIL	NIL	1	0
Hall, Mark	2012-06-19	Pranjip	LS15	LS	LS15LS	1	2012-05-11	10:30:00	1	8	11	Australian Magpie	0	0	67	NIL	NIL	NIL	3	0
Hall, Mark	2012-06-19	Pranjip	LS15	LS	LS15LS	1	2012-05-11	10:30:00	1	8	11	Australian Magpie	1	0	26	NIL	Canopy	Perch	0	1
Hall, Mark	2012-06-19	Pranjip	LS15	LS	LS15LS	1	2012-05-11	10:30:00	1	8	11	Eastern Rosella	0	0	135	NIL	NIL	NIL	2	0
Hall, Mark	2012-06-19	Pranjip	LS15	LS	LS15LS	1	2012-05-11	10:30:00	1	8	11	Eastern Rosella	1	0	27	N - Along	Canopy	Fly	0	1
Hall, Mark	2012-06-19	Pranjip	LS15	LS	LS15LS	1	2012-05-11	10:30:00	1	8	11	Galah	0	0	72	NIL	NIL	NIL	2	0
Hall, Mark	2012-06-19	Pranjip	LS15	LS	LS15LS	1	2012-05-11	10:30:00	1	8	11	Laughing Kookaburra	0	0	NIL	NIL	NIL	NIL	1	0
Hall, Mark	2012-06-19	Pranjip	LS15	LS	LS15LS	1	2012-05-11	10:30:00	1	8	11	Musk Lorikeet	6	0	70	S - Along	Canopy	Fly	0	6
Hall, Mark	2012-06-19	Pranjip	LS15	LS	LS15LS	1	2012-05-11	10:30:00	1	8	11	Noisy Miner	0	0	79	NIL	NIL	NIL	2	0
Hall, Mark	2012-06-19	Pranjip	LS15	LS	LS15LS	1	2012-05-11	10:30:00	1	8	11	Noisy Miner	1	0	45	S - Along	Canopy	Fly	0	1
Hall, Mark	2012-06-19	Pranjip	LS15	LS	LS15LS	1	2012-05-11	10:30:00	1	8	11	Noisy Miner	3	0	21	N - Along	Canopy	Fly / Perch	0	3
Hall, Mark	2012-06-19	Pranjip	LS15	LS	LS15LS	1	2012-05-11	10:30:00	1	8	11	Striated Pardalote	0	0	NIL	NIL	NIL	NIL	1	0
Hall, Mark	2012-06-19	Drysdale	LS16	CS	LS16CS	1	2012-05-11	11:10:00	0	7	11	Australian Magpie	2	0	60	W - In	Mid canopy	Fly / Perch	0	2
Hall, Mark	2012-06-19	Drysdale	LS16	CS	LS16CS	1	2012-05-11	11:10:00	0	7	11	Australian Magpie	0	0	40	NIL	NIL	NIL	2	0
Hall, Mark	2012-06-19	Drysdale	LS16	CS	LS16CS	1	2012-05-11	11:10:00	0	7	11	Golden Whistler	1	0	60	NIL	Low Branch	Perch / Flutter	0	1
Hall, Mark	2012-06-19	Drysdale	LS16	CS	LS16CS	1	2012-05-11	11:10:00	0	7	11	Grey Fantail	1	0	15	NIL	Mid canopy	Hawking	0	1
Hall, Mark	2012-06-19	Drysdale	LS16	CS	LS16CS	1	2012-05-11	11:10:00	0	7	11	Grey Shrike-thrush	1	0	26	NIL	Mid canopy	Perch	0	1
Hall, Mark	2012-06-19	Drysdale	LS16	CS	LS16CS	1	2012-05-11	11:10:00	0	7	11	Musk Lorikeet	4	0	40	S - In	Canopy	Fly / Perch	0	4
Hall, Mark	2012-06-19	Drysdale	LS16	CS	LS16CS	1	2012-05-11	11:10:00	0	7	11	Musk Lorikeet	0	0	54	NIL	NIL	NIL	12	0
Hall, Mark	2012-06-19	Drysdale	LS16	CS	LS16CS	1	2012-05-11	11:10:00	0	7	11	Noisy Miner	0	0	155	NIL	NIL	NIL	3	0
Hall, Mark	2012-06-19	Drysdale	LS16	CS	LS16CS	1	2012-05-11	11:10:00	0	7	11	Red Wattlebird	0	0	NIL	NIL	NIL	NIL	3	0
Hall, Mark	2012-06-19	Drysdale	LS16	CS	LS16CS	1	2012-05-11	11:10:00	0	7	11	Red Wattlebird	1	0	21	NIL	Mid canopy	Perch	0	1
Hall, Mark	2012-06-19	Drysdale	LS16	CS	LS16CS	1	2012-05-11	11:10:00	0	7	11	Red Wattlebird	3	0	22	NIL	Mid canopy	Forage	0	3
Hall, Mark	2012-06-19	Drysdale	LS16	CS	LS16CS	1	2012-05-11	11:10:00	0	7	11	Striated Pardalote	0	1	NIL	NIL	NIL	NIL	0	1
Hall, Mark	2012-06-19	Drysdale	LS16	CS	LS16CS	1	2012-05-11	11:10:00	0	7	11	Sulphur-crested Cockatoo	0	0	NIL	NIL	NIL	NIL	1	0
Hall, Mark	2012-06-19	Drysdale	LS16	CS	LS16CS	1	2012-05-11	11:10:00	0	7	11	Superb Fairy-wren	0	0	60	NIL	NIL	NIL	2	0
Hall, Mark	2012-06-19	Drysdale	LS16	CS	LS16CS	1	2012-05-11	11:10:00	0	7	11	Wedge-tailed Eagle	1	0	35	S - Across	Canopy	Fly	0	1
Hall, Mark	2012-06-19	Drysdale	LS16	CS	LS16CS	1	2012-05-11	11:10:00	0	7	11	Welcome Swallow	6	0	21	Circling	Low Branch	Hawking	0	6
Hall, Mark	2012-06-19	Drysdale	LS16	CS	LS16CS	1	2012-05-11	11:10:00	0	7	11	White-plumed Honeyeater	2	0	15	NIL	Mid canopy	Forage	0	2
Hall, Mark	2012-06-19	Drysdale	LS16	CS	LS16CS	1	2012-05-11	11:10:00	0	7	11	White-plumed Honeyeater	12	0	21	NIL	Canopy	Forage	0	12
Hall, Mark	2012-06-19	Drysdale	LS16	LS	LS16LS	1	2012-05-11	14:50:00	1	2	15	Australian Magpie	0	0	20	NIL	NIL	NIL	2	0
Hall, Mark	2012-06-19	Drysdale	LS16	LS	LS16LS	1	2012-05-11	14:50:00	1	2	15	Australian Magpie	1	0	10	N - Along	Mid canopy	Fly	0	1
Hall, Mark	2012-06-19	Drysdale	LS16	LS	LS16LS	1	2012-05-11	14:50:00	1	2	15	Galah	3	0	18	W - Across	Canopy	Fly	0	3
Hall, Mark	2012-06-19	Drysdale	LS16	LS	LS16LS	1	2012-05-11	14:50:00	1	2	15	Galah	40	0	35	N - Along	Canopy	Fly	0	40
Hall, Mark	2012-06-19	Drysdale	LS16	LS	LS16LS	1	2012-05-11	14:50:00	1	2	15	Magpie-lark	2	0	93	NIL	Ground	Forage	0	2
Hall, Mark	2012-06-19	Drysdale	LS16	LS	LS16LS	1	2012-05-11	14:50:00	1	2	15	Noisy Miner	1	0	7	NIL	Canopy	Perch	0	1
Hall, Mark	2012-06-19	Drysdale	LS16	LS	LS16LS	1	2012-05-11	14:50:00	1	2	15	White-plumed Honeyeater	3	0	37	S - Along	Canopy	Fly / Perch	0	3
Hall, Mark	2012-06-19	Drysdale	LS16	LS	LS16LS	1	2012-05-11	14:50:00	1	2	15	Willie Wagtail	0	0	45	NIL	NIL	NIL	1	0
Hall, Mark	2012-06-19	Drysdale	LS16	LS	LS16LS	1	2012-05-11	14:50:00	1	2	15	Yellow-rumped Thornbill	3	0	127	E - In	Road	Forage	0	3
Hall, Mark	2012-06-19	Drysdale	LS16	LS	LS16LS	1	2012-05-11	14:50:00	1	2	15	Yellow-rumped Thornbill	0	0	41	NIL	NIL	NIL	1	0
Hall, Mark	2012-06-19	Creighton Siding	LS17	CS	LS17CS	1	2012-05-11	13:40:00	1	3	15	Australian Magpie	0	0	NIL	NIL	NIL	NIL	1	0
Hall, Mark	2012-06-19	Creighton Siding	LS17	CS	LS17CS	1	2012-05-11	13:40:00	1	3	15	Australian Magpie	0	0	NIL	NIL	NIL	NIL	3	0
Hall, Mark	2012-06-19	Creighton Siding	LS17	CS	LS17CS	1	2012-05-11	13:40:00	1	3	15	Australian Raven	0	0	NIL	NIL	NIL	NIL	2	0
Hall, Mark	2012-06-19	Creighton Siding	LS17	CS	LS17CS	1	2012-05-11	13:40:00	1	3	15	Eastern Rosella	2	0	18	E - Along	Mid canopy	Fly / Perch	0	2
Hall, Mark	2012-06-19	Creighton Siding	LS17	CS	LS17CS	1	2012-05-11	13:40:00	1	3	15	Galah	2	0	47	E - Along	Mid canopy	Fly	0	2
Hall, Mark	2012-06-19	Creighton Siding	LS17	CS	LS17CS	1	2012-05-11	13:40:00	1	3	15	Musk Lorikeet	0	1	NIL	NIL	NIL	NIL	0	1
Hall, Mark	2012-06-19	Creighton Siding	LS17	CS	LS17CS	1	2012-05-11	13:40:00	1	3	15	Noisy Miner	2	0	9	NIL	Mid canopy	Perch / Call	0	2
Hall, Mark	2012-06-19	Creighton Siding	LS17	CS	LS17CS	1	2012-05-11	13:40:00	1	3	15	Noisy Miner	0	0	NIL	NIL	NIL	NIL	1	0
Hall, Mark	2012-06-19	Creighton Siding	LS17	CS	LS17CS	1	2012-05-11	13:40:00	1	3	15	Noisy Miner	2	0	17	NIL	Canopy	Perch / Call	0	2
Hall, Mark	2012-06-19	Creighton Siding	LS17	CS	LS17CS	1	2012-05-11	13:40:00	1	3	15	Red Wattlebird	0	1	NIL	NIL	NIL	NIL	0	1
Hall, Mark	2012-06-19	Creighton Siding	LS17	CS	LS17CS	1	2012-05-11	13:40:00	1	3	15	Varied Sittella	10	0	16	S - Across	Canopy	Fly	0	10
Hall, Mark	2012-06-19	Creighton Siding	LS17	CS	LS17CS	1	2012-05-11	13:40:00	1	3	15	White-plumed Honeyeater	1	0	35	NIL	Canopy	Perch	0	1
Hall, Mark	2012-06-19	Creighton Siding	LS17	CS	LS17CS	1	2012-05-11	13:40:00	1	3	15	White-winged Chough	6	0	116	NIL	Ground	Forage	0	6
Hall, Mark	2012-06-19	Creighton Siding	LS17	LS	LS17LS	1	2012-05-11	14:15:00	0	4	15	Australian Magpie	0	0	103	NIL	NIL	NIL	1	0
Hall, Mark	2012-06-19	Creighton Siding	LS17	LS	LS17LS	1	2012-05-11	14:15:00	0	4	15	Australian Magpie	0	0	43	NIL	NIL	NIL	1	0
Hall, Mark	2012-06-19	Creighton Siding	LS17	LS	LS17LS	1	2012-05-11	14:15:00	0	4	15	Australian Magpie	0	0	30	NIL	NIL	NIL	2	0
Hall, Mark	2012-06-19	Creighton Siding	LS17	LS	LS17LS	1	2012-05-11	14:15:00	0	4	15	Australian Magpie	0	0	92	NIL	NIL	NIL	2	0
Hall, Mark	2012-06-19	Creighton Siding	LS17	LS	LS17LS	1	2012-05-11	14:15:00	0	4	15	Eastern Rosella	2	0	17	N - Along	Mid canopy	Fly	0	2
Hall, Mark	2012-06-19	Creighton Siding	LS17	LS	LS17LS	1	2012-05-11	14:15:00	0	4	15	Eastern Rosella	2	0	14	W - Out	Canopy	Fly / Perch	0	2
Hall, Mark	2012-06-19	Creighton Siding	LS17	LS	LS17LS	1	2012-05-11	14:15:00	0	4	15	Noisy Miner	2	0	17	N - Along	Mid canopy	Fly / Perch	0	2
Hall, Mark	2012-06-19	Creighton Siding	LS17	LS	LS17LS	1	2012-05-11	14:15:00	0	4	15	Noisy Miner	1	0	22	S - Along	Canopy	Fly	0	1
Hall, Mark	2012-06-19	Creighton Siding	LS17	LS	LS17LS	1	2012-05-11	14:15:00	0	4	15	Noisy Miner	2	0	12	NIL	Mid canopy	Perch / Call	0	2
Hall, Mark	2012-06-19	Creighton Siding	LS17	LS	LS17LS	1	2012-05-11	14:15:00	0	4	15	Red Wattlebird	0	1	NIL	NIL	NIL	NIL	0	1
Hall, Mark	2012-06-19	Creighton Siding	LS17	LS	LS17LS	1	2012-05-11	14:15:00	0	4	15	Red Wattlebird	0	0	65	NIL	NIL	NIL	1	0
Hall, Mark	2012-06-19	Creighton Siding	LS17	LS	LS17LS	1	2012-05-11	14:15:00	0	4	15	Striated Pardalote	0	2	NIL	NIL	NIL	NIL	0	2
Hall, Mark	2012-06-19	Creighton Siding	LS17	LS	LS17LS	1	2012-05-11	14:15:00	0	4	15	Striated Pardalote	0	1	NIL	NIL	NIL	NIL	0	1
Hall, Mark	2012-06-19	Creighton Siding	LS17	LS	LS17LS	1	2012-05-11	14:15:00	0	4	15	White-plumed Honeyeater	1	0	11	NIL	Canopy	Forage	0	1
Hall, Mark	2012-06-19	Creighton Siding	LS17	LS	LS17LS	1	2012-05-11	14:15:00	0	4	15	White-plumed Honeyeater	0	1	NIL	NIL	NIL	NIL	0	1
Hall, Mark	2012-06-19	Ziebells	LS18	CS	LS18CS	1	2012-05-11	13:00:00	1	2	15	Australian Magpie	0	0	53	NIL	NIL	NIL	7	0
Hall, Mark	2012-06-19	Ziebells	LS18	CS	LS18CS	1	2012-05-11	13:00:00	1	2	15	Eastern Rosella	2	0	6	NIL	Canopy	Perch	0	2
Hall, Mark	2012-06-19	Ziebells	LS18	CS	LS18CS	1	2012-05-11	13:00:00	1	2	15	Eastern Rosella	2	0	43	N - Along	Mid canopy	Fly / Perch	0	2
Hall, Mark	2012-06-19	Ziebells	LS18	CS	LS18CS	1	2012-05-11	13:00:00	1	2	15	Galah	2	0	10	S - Along	Mid canopy	Fly	0	2
Hall, Mark	2012-06-19	Ziebells	LS18	CS	LS18CS	1	2012-05-11	13:00:00	1	2	15	Galah	2	0	14	NIL	Mid canopy	Perch	0	2
Hall, Mark	2012-06-19	Ziebells	LS18	CS	LS18CS	1	2012-05-11	13:00:00	1	2	15	Laughing Kookaburra	2	0	11	E - Out	Mid canopy	Fly / Perch	0	2
Hall, Mark	2012-06-19	Ziebells	LS18	CS	LS18CS	1	2012-05-11	13:00:00	1	2	15	Noisy Miner	0	0	49	NIL	NIL	NIL	3	0
Hall, Mark	2012-06-19	Ziebells	LS18	CS	LS18CS	1	2012-05-11	13:00:00	1	2	15	Noisy Miner	1	0	65	E - Along	Mid canopy	Fly / Perch	0	1
Hall, Mark	2012-06-19	Ziebells	LS18	CS	LS18CS	1	2012-05-11	13:00:00	1	2	15	Noisy Miner	0	0	27	NIL	NIL	NIL	2	0
Hall, Mark	2012-06-19	Ziebells	LS18	CS	LS18CS	1	2012-05-11	13:00:00	1	2	15	Sulphur-crested Cockatoo	0	0	82	NIL	NIL	NIL	1	0
Hall, Mark	2012-06-19	Ziebells	LS18	CS	LS18CS	1	2012-05-11	13:00:00	1	2	15	White-winged Chough	9	0	21	NIL	Log	Perch / Hop	0	9
Hall, Mark	2012-06-19	Ziebells	LS18	LS	LS18LS	1	2012-05-11	12:20:00	1	3	11	Australian Magpie	1	0	54	W - Out	Mid canopy	Fly	0	1
Hall, Mark	2012-06-19	Ziebells	LS18	LS	LS18LS	1	2012-05-11	12:20:00	1	3	11	Australian Magpie	0	0	117	NIL	NIL	NIL	1	0
Hall, Mark	2012-06-19	Ziebells	LS18	LS	LS18LS	1	2012-05-11	12:20:00	1	3	11	Australian Magpie	1	0	5	S - Along	Mid canopy	Fly / Perch	0	1
Hall, Mark	2012-06-19	Ziebells	LS18	LS	LS18LS	1	2012-05-11	12:20:00	1	3	11	Australian Magpie	0	0	40	NIL	NIL	NIL	1	0
Hall, Mark	2012-06-19	Ziebells	LS18	LS	LS18LS	1	2012-05-11	12:20:00	1	3	11	Australian Magpie	1	0	19	NIL	Mid canopy	Perch	0	1
Hall, Mark	2012-06-19	Ziebells	LS18	LS	LS18LS	1	2012-05-11	12:20:00	1	3	11	Australian Magpie	1	0	21	NIL	Mid canopy	Perch	0	1
Hall, Mark	2012-06-19	Ziebells	LS18	LS	LS18LS	1	2012-05-11	12:20:00	1	3	11	Australian Raven	1	0	40	S - Along	Mid canopy	Fly / Perch	0	1
Hall, Mark	2012-06-19	Ziebells	LS18	LS	LS18LS	1	2012-05-11	12:20:00	1	3	11	Eastern Rosella	2	0	74	W - Across	Mid canopy	Fly / Perch	0	2
Hall, Mark	2012-06-19	Ziebells	LS18	LS	LS18LS	1	2012-05-11	12:20:00	1	3	11	Noisy Miner	0	0	13	NIL	NIL	NIL	2	0
Hall, Mark	2012-06-19	Ziebells	LS18	LS	LS18LS	1	2012-05-11	12:20:00	1	3	11	Noisy Miner	1	0	24	N - Along	Mid canopy	Fly / Perch	0	1
Hall, Mark	2012-06-19	Ziebells	LS18	LS	LS18LS	1	2012-05-11	12:20:00	1	3	11	Noisy Miner	1	0	12	NIL	Canopy	Perch	0	1
Hall, Mark	2012-06-19	Ziebells	LS18	LS	LS18LS	1	2012-05-11	12:20:00	1	3	11	Striated Pardalote	0	1	NIL	NIL	NIL	NIL	0	1
Hall, Mark	2012-06-19	Ziebells	LS18	LS	LS18LS	1	2012-05-11	12:20:00	1	3	11	Striated Pardalote	1	0	12	NIL	Canopy	Perch	0	1
Hall, Mark	2012-06-19	Ziebells	LS18	LS	LS18LS	1	2012-05-11	12:20:00	1	3	11	Striated Pardalote	1	0	13	NIL	Canopy	Forage	0	1
Hall, Mark	2012-06-19	Ziebells	LS18	LS	LS18LS	1	2012-05-11	12:20:00	1	3	11	Wedge-tailed Eagle	0	0	NIL	NIL	NIL	NIL	1	0
Hall, Mark	2012-06-19	Ziebells	LS18	LS	LS18LS	1	2012-05-11	12:20:00	1	3	11	White-plumed Honeyeater	2	0	11	NIL	Canopy	Forage	0	2
Hall, Mark	2012-06-19	Ziebells	LS18	LS	LS18LS	1	2012-05-11	12:20:00	1	3	11	White-winged Chough	0	0	NIL	NIL	NIL	NIL	12	0
Hall, Mark	2012-06-18	Tubbs	LS19	CS	LS19CS	1	2012-05-09	16:15:00	1	7	16	Australian Magpie	0	0	NIL	NIL	NIL	NIL	2	0
Hall, Mark	2012-06-18	Tubbs	LS19	CS	LS19CS	1	2012-05-09	16:15:00	1	7	16	Australian Magpie	0	0	NIL	NIL	NIL	NIL	1	0
Hall, Mark	2012-06-18	Tubbs	LS19	CS	LS19CS	1	2012-05-09	16:15:00	1	7	16	Australian Magpie	0	0	NIL	NIL	NIL	NIL	5	0
Hall, Mark	2012-06-18	Tubbs	LS19	CS	LS19CS	1	2012-05-09	16:15:00	1	7	16	Australian Raven	0	0	NIL	NIL	NIL	NIL	8	0
Hall, Mark	2012-06-18	Tubbs	LS19	CS	LS19CS	1	2012-05-09	16:15:00	1	7	16	Eastern Rosella	2	0	94	N - In	Canopy	Fly / Perch	0	2
Hall, Mark	2012-06-18	Tubbs	LS19	CS	LS19CS	1	2012-05-09	16:15:00	1	7	16	Galah	0	0	NIL	NIL	NIL	NIL	12	0
Hall, Mark	2012-06-18	Tubbs	LS19	CS	LS19CS	1	2012-05-09	16:15:00	1	7	16	Red Wattlebird	1	0	26	N - Along	Canopy	Fly / Perch	0	1
Hall, Mark	2012-06-18	Tubbs	LS19	CS	LS19CS	1	2012-05-09	16:15:00	1	7	16	Striated Pardalote	0	1	NIL	NIL	Canopy	NIL	0	1
Hall, Mark	2012-06-18	Tubbs	LS19	CS	LS19CS	1	2012-05-09	16:15:00	1	7	16	Sulphur-crested Cockatoo	0	0	NIL	NIL	NIL	NIL	100	0
Hall, Mark	2012-06-18	Tubbs	LS19	CS	LS19CS	1	2012-05-09	16:15:00	1	7	16	White-winged Chough	15	0	21	N - Out	Ground	Fly / Perch	0	15
Hall, Mark	2012-06-18	Tubbs	LS19	LS	LS19LS	1	2012-05-09	16:50:00	1	8	16	Australian Magpie	0	0	NIL	NIL	NIL	NIL	6	0
Hall, Mark	2012-06-18	Tubbs	LS19	LS	LS19LS	1	2012-05-09	16:50:00	1	8	16	Eastern Rosella	0	0	NIL	NIL	NIL	NIL	2	0
Hall, Mark	2012-06-18	Tubbs	LS19	LS	LS19LS	1	2012-05-09	16:50:00	1	8	16	Eastern Rosella	2	0	14	S - Along	Mid canopy	Fly / Perch	0	2
Hall, Mark	2012-06-18	Tubbs	LS19	LS	LS19LS	1	2012-05-09	16:50:00	1	8	16	Laughing Kookaburra	0	0	NIL	NIL	NIL	NIL	1	0
Hall, Mark	2012-06-18	Tubbs	LS19	LS	LS19LS	1	2012-05-09	16:50:00	1	8	16	Yellow Thornbill	0	0	NIL	NIL	NIL	NIL	3	0
Hall, Mark	2012-06-19	Nelson	LS1	CS	LS1CS	1	2012-04-22	08:50:00	0	5	14	Australian Magpie	2	0	NIL	N - Across	Canopy	Fly	0	2
Hall, Mark	2012-06-19	Nelson	LS1	CS	LS1CS	1	2012-04-22	08:50:00	0	5	14	Australian Magpie	0	0	NIL	NIL	NIL	NIL	3	0
Hall, Mark	2012-06-19	Nelson	LS1	CS	LS1CS	1	2012-04-22	08:50:00	0	5	14	Galah	0	0	NIL	NIL	NIL	NIL	2	0
Hall, Mark	2012-06-19	Nelson	LS1	CS	LS1CS	1	2012-04-22	08:50:00	0	5	14	Grey Fantail	1	0	NIL	NIL	Mid canopy	Fly / Perch	0	1
Hall, Mark	2012-06-19	Nelson	LS1	CS	LS1CS	1	2012-04-22	08:50:00	0	5	14	Grey Fantail	2	0	NIL	NIL	Mid canopy	Fly / Perch	0	2
Hall, Mark	2012-06-19	Nelson	LS1	CS	LS1CS	1	2012-04-22	08:50:00	0	5	14	Grey Shrike-thrush	1	0	NIL	NIL	Mid canopy	Perch	0	1
Hall, Mark	2012-06-19	Nelson	LS1	CS	LS1CS	1	2012-04-22	08:50:00	0	5	14	Little Raven	1	0	NIL	W - Along	Canopy	Fly	0	1
Hall, Mark	2012-06-19	Nelson	LS1	CS	LS1CS	1	2012-04-22	08:50:00	0	5	14	Musk Lorikeet	9	0	NIL	W - Along	Canopy	Fly / Perch	0	9
Hall, Mark	2012-06-19	Nelson	LS1	CS	LS1CS	1	2012-04-22	08:50:00	0	5	14	Nankeen Kestrel	2	0	NIL	NIL	Above Canopy	Hawking	0	2
Hall, Mark	2012-06-19	Nelson	LS1	CS	LS1CS	1	2012-04-22	08:50:00	0	5	14	Noisy Miner	0	0	NIL	NIL	NIL	NIL	3	0
Hall, Mark	2012-06-19	Nelson	LS1	CS	LS1CS	1	2012-04-22	08:50:00	0	5	14	Superb Fairy-wren	3	0	NIL	NIL	Ground	Perch / Flutter	0	3
Hall, Mark	2012-06-19	Nelson	LS1	CS	LS1CS	1	2012-04-22	08:50:00	0	5	14	Welcome Swallow	3	0	NIL	NIL	Mid canopy	Fly	0	3
Hall, Mark	2012-06-19	Nelson	LS1	CS	LS1CS	1	2012-04-22	08:50:00	0	5	14	White-plumed Honeyeater	2	0	NIL	NIL	Mid canopy	Forage	0	2
Hall, Mark	2012-06-19	Nelson	LS1	CS	LS1CS	1	2012-04-22	08:50:00	0	5	14	White-plumed Honeyeater	5	0	NIL	NIL	Low Branch	Perch	0	5
Hall, Mark	2012-06-19	Nelson	LS1	CS	LS1CS	1	2012-04-22	08:50:00	0	5	14	Willie Wagtail	2	0	NIL	NIL	Low Branch	Perch	0	2
Hall, Mark	2012-06-19	Nelson	LS1	CS	LS1CS	1	2012-04-22	08:50:00	0	5	14	Yellow Thornbill	8	0	NIL	NIL	Canopy	Forage	0	8
Hall, Mark	2012-06-19	Nelson	LS1	CS	LS1CS	1	2012-04-22	08:50:00	0	5	14	Yellow-rumped Thornbill	8	0	NIL	NIL	Ground	Forage	0	8
Hall, Mark	2012-06-19	Nelson	LS1	CS	LS1CS	1	2012-04-22	08:50:00	0	5	14	Yellow-rumped Thornbill	4	0	NIL	NIL	Fence	Perch	0	4
Hall, Mark	2012-06-19	Nelson	LS1	LS	LS1LS	1	2012-04-22	09:45:00	0	7	17	Australian Magpie	5	0	NIL	E - In	Mid canopy	Fly / Perch	0	5
Hall, Mark	2012-06-19	Nelson	LS1	LS	LS1LS	1	2012-04-22	09:45:00	0	7	17	Australian Magpie	3	0	NIL	NIL	Ground	Forage	0	3
Hall, Mark	2012-06-19	Nelson	LS1	LS	LS1LS	1	2012-04-22	09:45:00	0	7	17	Black-shouldered Kite	2	0	NIL	N - Along	Above Canopy	Hawking	0	2
Hall, Mark	2012-06-19	Nelson	LS1	LS	LS1LS	1	2012-04-22	09:45:00	0	7	17	Eastern Rosella	2	0	NIL	N - Along	Mid canopy	Fly / Perch	0	2
Hall, Mark	2012-06-19	Nelson	LS1	LS	LS1LS	1	2012-04-22	09:45:00	0	7	17	Eastern Rosella	10	0	NIL	S - Along	Canopy	Fly	0	10
Hall, Mark	2012-06-19	Nelson	LS1	LS	LS1LS	1	2012-04-22	09:45:00	0	7	17	Galah	0	0	NIL	NIL	NIL	NIL	12	0
Hall, Mark	2012-06-19	Nelson	LS1	LS	LS1LS	1	2012-04-22	09:45:00	0	7	17	Galah	0	0	NIL	NIL	NIL	NIL	2	0
Hall, Mark	2012-06-19	Nelson	LS1	LS	LS1LS	1	2012-04-22	09:45:00	0	7	17	Galah	22	0	NIL	S - Along	Canopy	Fly / Perch	0	22
Hall, Mark	2012-06-19	Nelson	LS1	LS	LS1LS	1	2012-04-22	09:45:00	0	7	17	Musk Lorikeet	4	0	NIL	S - Along	Canopy	Fly	0	4
Hall, Mark	2012-06-19	Nelson	LS1	LS	LS1LS	1	2012-04-22	09:45:00	0	7	17	Noisy Miner	2	0	NIL	N - Along	Canopy	Fly / Perch	0	2
Hall, Mark	2012-06-19	Nelson	LS1	LS	LS1LS	1	2012-04-22	09:45:00	0	7	17	Noisy Miner	3	0	NIL	NIL	Canopy	Fly / Perch	0	3
Hall, Mark	2012-06-19	Bells	LS20	CS	LS20CS	1	2012-05-10	07:40:00	0	0	4	Australian Magpie	0	0	112	NIL	NIL	NIL	3	0
Hall, Mark	2012-06-19	Bells	LS20	CS	LS20CS	1	2012-05-10	07:40:00	0	0	4	Brown Quail	1	0	7	E - Out	Grass	Flush	0	1
Hall, Mark	2012-06-19	Bells	LS20	CS	LS20CS	1	2012-05-10	07:40:00	0	0	4	Crested Pigeon	2	0	27	NIL	Canopy	Roost	0	2
Hall, Mark	2012-06-19	Bells	LS20	CS	LS20CS	1	2012-05-10	07:40:00	0	0	4	Eastern Rosella	5	0	31	N - Along	Mid canopy	Fly / Perch	0	5
Hall, Mark	2012-06-19	Bells	LS20	CS	LS20CS	1	2012-05-10	07:40:00	0	0	4	Flame Robin	5	0	28	NIL	Ground	Forage	0	5
Hall, Mark	2012-06-19	Bells	LS20	CS	LS20CS	1	2012-05-10	07:40:00	0	0	4	Galah	0	0	31	NIL	NIL	NIL	2	0
Hall, Mark	2012-06-19	Bells	LS20	CS	LS20CS	1	2012-05-10	07:40:00	0	0	4	Galah	0	0	72	NIL	NIL	NIL	26	0
Hall, Mark	2012-06-19	Bells	LS20	CS	LS20CS	1	2012-05-10	07:40:00	0	0	4	Little Raven	0	0	94	NIL	NIL	NIL	1	0
Hall, Mark	2012-06-19	Bells	LS20	CS	LS20CS	1	2012-05-10	07:40:00	0	0	4	Long-billed Corella	0	0	87	NIL	NIL	NIL	2	0
Hall, Mark	2012-06-19	Bells	LS20	CS	LS20CS	1	2012-05-10	07:40:00	0	0	4	Restless Flycatcher	1	0	11	NIL	Mid canopy	Perch	0	1
Hall, Mark	2012-06-19	Bells	LS20	CS	LS20CS	1	2012-05-10	07:40:00	0	0	4	Striated Pardalote	0	1	NIL	NIL	Canopy	NIL	0	1
Hall, Mark	2012-06-19	Bells	LS20	CS	LS20CS	1	2012-05-10	07:40:00	0	0	4	Striated Pardalote	0	2	NIL	NIL	Canopy	NIL	0	2
Hall, Mark	2012-06-19	Bells	LS20	CS	LS20CS	1	2012-05-10	07:40:00	0	0	4	Superb Fairy-wren	1	0	11	N - Out	Grass	Flutter	0	1
Hall, Mark	2012-06-19	Bells	LS20	CS	LS20CS	1	2012-05-10	07:40:00	0	0	4	Superb Fairy-wren	4	0	24	NIL	Ground	Forage	0	4
Hall, Mark	2012-06-19	Bells	LS20	CS	LS20CS	1	2012-05-10	07:40:00	0	0	4	Tree Martin	1	0	26	Circling	Canopy	Forage	0	1
Hall, Mark	2012-06-19	Bells	LS20	CS	LS20CS	1	2012-05-10	07:40:00	0	0	4	White-plumed Honeyeater	2	0	13	NIL	Canopy	Forage	0	2
Hall, Mark	2012-06-19	Bells	LS20	CS	LS20CS	1	2012-05-10	07:40:00	0	0	4	Willie Wagtail	2	0	7	NIL	Canopy	Perch / Flutter	0	2
Hall, Mark	2012-06-19	Bells	LS20	CS	LS20CS	1	2012-05-10	07:40:00	0	0	4	Willie Wagtail	1	0	31	NIL	Ground	Forage	0	1
Hall, Mark	2012-06-19	Bells	LS20	CS	LS20CS	1	2012-05-10	07:40:00	0	0	4	Willie Wagtail	2	0	15	NIL	Mid canopy	Perch / Flutter	0	2
Hall, Mark	2012-06-19	Bells	LS20	LS	LS20LS	1	2012-05-10	08:40:00	0	0	4	Australian Magpie	2	0	103	E - In	Canopy	Fly / Perch	0	2
Hall, Mark	2012-06-19	Bells	LS20	LS	LS20LS	1	2012-05-10	08:40:00	0	0	4	Australian Magpie	4	0	26	S - Along	Canopy	Fly / Perch	0	4
Hall, Mark	2012-06-19	Bells	LS20	LS	LS20LS	1	2012-05-10	08:40:00	0	0	4	Australian Raven	0	0	40	NIL	NIL	NIL	1	0
Hall, Mark	2012-06-19	Bells	LS20	LS	LS20LS	1	2012-05-10	08:40:00	0	0	4	Australian Raven	3	0	98	W - Out	Canopy	Fly	0	3
Hall, Mark	2012-06-19	Bells	LS20	LS	LS20LS	1	2012-05-10	08:40:00	0	0	4	Australian Raven	0	0	82	NIL	NIL	NIL	2	0
Hall, Mark	2012-06-19	Bells	LS20	LS	LS20LS	1	2012-05-10	08:40:00	0	0	4	Australian Raven	0	0	199	NIL	NIL	NIL	3	0
Hall, Mark	2012-06-19	Bells	LS20	LS	LS20LS	1	2012-05-10	08:40:00	0	0	4	Eastern Rosella	1	0	42	N - Along	Canopy	Fly	0	1
Hall, Mark	2012-06-19	Bells	LS20	LS	LS20LS	1	2012-05-10	08:40:00	0	0	4	Eastern Rosella	3	0	35	S - Along	Canopy	Fly / Perch	0	3
Hall, Mark	2012-06-19	Bells	LS20	LS	LS20LS	1	2012-05-10	08:40:00	0	0	4	Eastern Rosella	0	0	80	NIL	NIL	NIL	3	0
Hall, Mark	2012-06-19	Bells	LS20	LS	LS20LS	1	2012-05-10	08:40:00	0	0	4	Galah	8	0	30	S - Along	Canopy	Fly / Perch	0	8
Hall, Mark	2012-06-19	Bells	LS20	LS	LS20LS	1	2012-05-10	08:40:00	0	0	4	Galah	2	0	59	S - Along	Canopy	Fly / Perch	0	2
Hall, Mark	2012-06-19	Bells	LS20	LS	LS20LS	1	2012-05-10	08:40:00	0	0	4	Laughing Kookaburra	0	1	NIL	NIL	NIL	NIL	0	1
Hall, Mark	2012-06-19	Bells	LS20	LS	LS20LS	1	2012-05-10	08:40:00	0	0	4	Noisy Miner	2	0	49	S - Along	Canopy	Fly / Perch	0	2
Hall, Mark	2012-06-19	Bells	LS20	LS	LS20LS	1	2012-05-10	08:40:00	0	0	4	Noisy Miner	1	0	26	NIL	Canopy	Perch	0	1
Hall, Mark	2012-06-19	Bells	LS20	LS	LS20LS	1	2012-05-10	08:40:00	0	0	4	Noisy Miner	1	0	12	S - Along	Canopy	Fly / Perch	0	1
Hall, Mark	2012-06-19	Bells	LS20	LS	LS20LS	1	2012-05-10	08:40:00	0	0	4	Noisy Miner	1	0	20	NIL	Canopy	Forage	0	1
Hall, Mark	2012-06-19	Bells	LS20	LS	LS20LS	1	2012-05-10	08:40:00	0	0	4	Noisy Miner	0	0	58	NIL	NIL	NIL	1	0
Hall, Mark	2012-06-19	Bells	LS20	LS	LS20LS	1	2012-05-10	08:40:00	0	0	4	Striated Pardalote	1	0	20	NIL	Canopy	Forage	0	1
Hall, Mark	2012-06-19	Bells	LS20	LS	LS20LS	1	2012-05-10	08:40:00	0	0	4	Striated Pardalote	0	0	51	NIL	NIL	NIL	1	0
Hall, Mark	2012-06-19	Bells	LS20	LS	LS20LS	1	2012-05-10	08:40:00	0	0	4	White-plumed Honeyeater	1	0	34	N - Along	Canopy	Fly	0	1
Hall, Mark	2012-06-19	Dorset Hill	LS21	CS	LS21CS	1	2012-05-10	09:40:00	0	1	9	Australian Magpie	0	0	63	NIL	NIL	NIL	1	0
Hall, Mark	2012-06-19	Dorset Hill	LS21	CS	LS21CS	1	2012-05-10	09:40:00	0	1	9	Australian Magpie	0	0	58	NIL	NIL	NIL	7	0
Hall, Mark	2012-06-19	Dorset Hill	LS21	CS	LS21CS	1	2012-05-10	09:40:00	0	1	9	Australian Magpie	1	0	63	NIL	Canopy	Perch	0	1
Hall, Mark	2012-06-19	Dorset Hill	LS21	CS	LS21CS	1	2012-05-10	09:40:00	0	1	9	Australian Raven	0	0	74	NIL	NIL	NIL	1	0
Hall, Mark	2012-06-19	Dorset Hill	LS21	CS	LS21CS	1	2012-05-10	09:40:00	0	1	9	Galah	0	0	41	NIL	NIL	NIL	2	0
Hall, Mark	2012-06-19	Dorset Hill	LS21	CS	LS21CS	1	2012-05-10	09:40:00	0	1	9	Galah	2	0	42	N - Out	Mid canopy	Fly	0	2
Hall, Mark	2012-06-19	Dorset Hill	LS21	CS	LS21CS	1	2012-05-10	09:40:00	0	1	9	Galah	2	0	60	E - Along	Mid canopy	Fly / Perch	0	2
Hall, Mark	2012-06-19	Dorset Hill	LS21	CS	LS21CS	1	2012-05-10	09:40:00	0	1	9	Galah	4	0	33	S - In	Mid canopy	Fly / Perch	0	4
Hall, Mark	2012-06-19	Dorset Hill	LS21	CS	LS21CS	1	2012-05-10	09:40:00	0	1	9	Musk Lorikeet	9	0	44	E - Across	Above Canopy	Fly	0	9
Hall, Mark	2012-06-19	Dorset Hill	LS21	CS	LS21CS	1	2012-05-10	09:40:00	0	1	9	Noisy Miner	2	0	7	NIL	Canopy	Perch	0	2
Hall, Mark	2012-06-19	Dorset Hill	LS21	CS	LS21CS	1	2012-05-10	09:40:00	0	1	9	Noisy Miner	2	0	56	N - Along	Canopy	Fly / Perch	0	2
Hall, Mark	2012-06-19	Dorset Hill	LS21	CS	LS21CS	1	2012-05-10	09:40:00	0	1	9	Red Wattlebird	2	0	12	W - In	Canopy	Fly / Perch	0	2
Hall, Mark	2012-06-19	Dorset Hill	LS21	CS	LS21CS	1	2012-05-10	09:40:00	0	1	9	Striated Pardalote	3	0	11	NIL	Canopy	Forage	0	3
Hall, Mark	2012-06-19	Dorset Hill	LS21	CS	LS21CS	1	2012-05-10	09:40:00	0	1	9	Striated Pardalote	2	0	10	NIL	Canopy	Perch / Call	0	2
Hall, Mark	2012-06-19	Dorset Hill	LS21	CS	LS21CS	1	2012-05-10	09:40:00	0	1	9	Tree Martin	5	0	35	Circling	Canopy	Fly	0	5
Hall, Mark	2012-06-19	Dorset Hill	LS21	CS	LS21CS	1	2012-05-10	09:40:00	0	1	9	Welcome Swallow	2	0	16	NIL	Canopy	Perch	0	2
Hall, Mark	2012-06-19	Dorset Hill	LS21	CS	LS21CS	1	2012-05-10	09:40:00	0	1	9	Welcome Swallow	6	0	5	Circling	Low Branch	Fly	0	6
Hall, Mark	2012-06-19	Dorset Hill	LS21	CS	LS21CS	1	2012-05-10	09:40:00	0	1	9	White-plumed Honeyeater	2	0	9	NIL	Mid canopy	Forage	0	2
Hall, Mark	2012-06-19	Dorset Hill	LS21	CS	LS21CS	1	2012-05-10	09:40:00	0	1	9	Willie Wagtail	1	0	24	N - Along	Canopy	Fly / Perch	0	1
Hall, Mark	2012-06-19	Dorset Hill	LS21	LS	LS21LS	1	2012-05-10	10:20:00	0	0	9	Australian Magpie	0	0	130	NIL	NIL	NIL	1	0
Hall, Mark	2012-06-19	Dorset Hill	LS21	LS	LS21LS	1	2012-05-10	10:20:00	0	0	9	Australian Pelican	0	0	201	NIL	NIL	NIL	6	0
Hall, Mark	2012-06-19	Dorset Hill	LS21	LS	LS21LS	1	2012-05-10	10:20:00	0	0	9	Australian Raven	1	0	75	NIL	Canopy	Perch	0	1
Hall, Mark	2012-06-19	Dorset Hill	LS21	LS	LS21LS	1	2012-05-10	10:20:00	0	0	9	Australian Wooduck	0	0	114	NIL	NIL	NIL	24	0
Hall, Mark	2012-06-19	Dorset Hill	LS21	LS	LS21LS	1	2012-05-10	10:20:00	0	0	9	Eastern Rosella	2	0	44	S - Along	Canopy	Fly	0	2
Hall, Mark	2012-06-19	Dorset Hill	LS21	LS	LS21LS	1	2012-05-10	10:20:00	0	0	9	Eastern Rosella	1	0	48	NIL	Ground	Forage	0	1
Hall, Mark	2012-06-19	Dorset Hill	LS21	LS	LS21LS	1	2012-05-10	10:20:00	0	0	9	Flame Robin	2	0	5	NIL	Mid canopy	Forage	0	2
Hall, Mark	2012-06-19	Dorset Hill	LS21	LS	LS21LS	1	2012-05-10	10:20:00	0	0	9	Flame Robin	0	0	11	NIL	NIL	NIL	1	0
Hall, Mark	2012-06-19	Dorset Hill	LS21	LS	LS21LS	1	2012-05-10	10:20:00	0	0	9	Flame Robin	2	0	38	NIL	Fence	Perch	0	2
Hall, Mark	2012-06-19	Dorset Hill	LS21	LS	LS21LS	1	2012-05-10	10:20:00	0	0	9	Grey Shrike-thrush	2	0	46	NIL	Ground	Forage	0	2
Hall, Mark	2012-06-19	Dorset Hill	LS21	LS	LS21LS	1	2012-05-10	10:20:00	0	0	9	Little Pied Cormorant	0	0	121	NIL	NIL	NIL	1	0
Hall, Mark	2012-06-19	Dorset Hill	LS21	LS	LS21LS	1	2012-05-10	10:20:00	0	0	9	Magpie-lark	1	0	105	E - In	Canopy	Fly / Perch	0	1
Hall, Mark	2012-06-19	Dorset Hill	LS21	LS	LS21LS	1	2012-05-10	10:20:00	0	0	9	Magpie-lark	0	0	135	NIL	NIL	NIL	1	0
Hall, Mark	2012-06-19	Dorset Hill	LS21	LS	LS21LS	1	2012-05-10	10:20:00	0	0	9	Masked Lapwing	0	0	130	NIL	NIL	NIL	2	0
Hall, Mark	2012-06-19	Dorset Hill	LS21	LS	LS21LS	1	2012-05-10	10:20:00	0	0	9	Noisy Miner	1	0	2	NIL	Canopy	Perch / Call	0	1
Hall, Mark	2012-06-19	Dorset Hill	LS21	LS	LS21LS	1	2012-05-10	10:20:00	0	0	9	Noisy Miner	3	0	14	NIL	Mid canopy	Fly/ Chase	0	3
Hall, Mark	2012-06-19	Dorset Hill	LS21	LS	LS21LS	1	2012-05-10	10:20:00	0	0	9	Red Wattlebird	0	1	NIL	NIL	NIL	NIL	0	1
Hall, Mark	2012-06-19	Dorset Hill	LS21	LS	LS21LS	1	2012-05-10	10:20:00	0	0	9	Red-rumped Parrot	0	0	61	NIL	NIL	NIL	6	0
Hall, Mark	2012-06-19	Dorset Hill	LS21	LS	LS21LS	1	2012-05-10	10:20:00	0	0	9	Red-rumped Parrot	7	0	43	NIL	Ground	Forage	0	7
Hall, Mark	2012-06-19	Dorset Hill	LS21	LS	LS21LS	1	2012-05-10	10:20:00	0	0	9	Red-rumped Parrot	0	0	10	NIL	NIL	NIL	2	0
Hall, Mark	2012-06-19	Dorset Hill	LS21	LS	LS21LS	1	2012-05-10	10:20:00	0	0	9	White-plumed Honeyeater	1	0	5	NIL	Mid canopy	Forage	0	1
Hall, Mark	2012-06-19	Dorset Hill	LS21	LS	LS21LS	1	2012-05-10	10:20:00	0	0	9	White-plumed Honeyeater	8	0	44	N - Along	Mid canopy	Fly / Perch	0	8
Hall, Mark	2012-06-19	Dorset Hill	LS21	LS	LS21LS	1	2012-05-10	10:20:00	0	0	9	White-plumed Honeyeater	1	0	14	NIL	Canopy	Forage	0	1
Hall, Mark	2012-06-19	Dorset Hill	LS21	LS	LS21LS	1	2012-05-10	10:20:00	0	0	9	White-plumed Honeyeater	3	0	12	S - Along	Canopy	Fly / Perch	0	3
Hall, Mark	2012-06-19	Dorset Hill	LS21	LS	LS21LS	1	2012-05-10	10:20:00	0	0	9	Willie Wagtail	1	0	21	S - Along	Fence	Perch / Flutter	0	1
Hall, Mark	2012-06-19	Dorset Hill	LS21	LS	LS21LS	1	2012-05-10	10:20:00	0	0	9	Willie Wagtail	2	0	49	NIL	Fence	Perch	0	2
Hall, Mark	2012-06-19	Dorset Hill	LS21	LS	LS21LS	1	2012-05-10	10:20:00	0	0	9	Yellow Thornbill	15	0	32	NIL	Canopy	Forage	0	15
Hall, Mark	2012-06-19	Dorset Hill	LS21	LS	LS21LS	1	2012-05-10	10:20:00	0	0	9	Yellow-rumped Thornbill	4	0	20	NIL	Ground	Forage	0	4
Hall, Mark	2012-06-19	Downs	LS22	CS	LS22CS	1	2012-05-10	11:15:00	0	0	9	Australian Magpie	0	0	163	NIL	NIL	NIL	6	0
Hall, Mark	2012-06-19	Downs	LS22	CS	LS22CS	1	2012-05-10	11:15:00	0	0	9	Australian Magpie	1	0	35	NIL	Ground	Forage	0	1
Hall, Mark	2012-06-19	Downs	LS22	CS	LS22CS	1	2012-05-10	11:15:00	0	0	9	Australian Magpie	0	0	29	NIL	NIL	NIL	1	0
Hall, Mark	2012-06-19	Downs	LS22	CS	LS22CS	1	2012-05-10	11:15:00	0	0	9	Eastern Rosella	2	0	38	N - Along	Mid canopy	Fly / Perch	0	2
Hall, Mark	2012-06-19	Downs	LS22	CS	LS22CS	1	2012-05-10	11:15:00	0	0	9	Eastern Rosella	1	0	6	N - Along	Mid canopy	Fly	0	1
Hall, Mark	2012-06-19	Downs	LS22	CS	LS22CS	1	2012-05-10	11:15:00	0	0	9	Eastern Rosella	2	0	74	N - Along	Mid canopy	Fly / Perch	0	2
Hall, Mark	2012-06-19	Downs	LS22	CS	LS22CS	1	2012-05-10	11:15:00	0	0	9	Galah	2	0	129	N - In	Canopy	Fly / Perch	0	2
Hall, Mark	2012-06-19	Downs	LS22	CS	LS22CS	1	2012-05-10	11:15:00	0	0	9	Grey-crowned Babbler	4	0	22	NIL	Ground	Forage	0	4
Hall, Mark	2012-06-19	Downs	LS22	CS	LS22CS	1	2012-05-10	11:15:00	0	0	9	Mistletoebird	2	0	21	NIL	Canopy	Forage	0	2
Hall, Mark	2012-06-19	Downs	LS22	CS	LS22CS	1	2012-05-10	11:15:00	0	0	9	Noisy Miner	2	0	10	N - Along	Mid canopy	Fly / Perch	0	2
Hall, Mark	2012-06-19	Downs	LS22	CS	LS22CS	1	2012-05-10	11:15:00	0	0	9	Noisy Miner	3	0	13	NIL	Canopy	Perch	0	3
Hall, Mark	2012-06-19	Downs	LS22	CS	LS22CS	1	2012-05-10	11:15:00	0	0	9	Wedge-tailed Eagle	0	0	200	NIL	NIL	NIL	1	0
Hall, Mark	2012-06-19	Downs	LS22	LS	LS22LS	1	2012-05-10	11:50:00	0	1	9	Australian Magpie	1	0	21	E - Out	Low Branch	Fly	0	1
Hall, Mark	2012-06-19	Downs	LS22	LS	LS22LS	1	2012-05-10	11:50:00	0	1	9	Australian Magpie	2	0	14	E - Out	Canopy	Fly	0	2
Hall, Mark	2012-06-19	Downs	LS22	LS	LS22LS	1	2012-05-10	11:50:00	0	1	9	Australian Magpie	0	0	63	NIL	NIL	NIL	1	0
Hall, Mark	2012-06-19	Downs	LS22	LS	LS22LS	1	2012-05-10	11:50:00	0	1	9	Eastern Rosella	2	0	11	E - Out	Mid canopy	Fly	0	2
Hall, Mark	2012-06-19	Downs	LS22	LS	LS22LS	1	2012-05-10	11:50:00	0	1	9	Eastern Rosella	2	0	28	S - Along	Mid canopy	Fly / Perch	0	2
Hall, Mark	2012-06-19	Downs	LS22	LS	LS22LS	1	2012-05-10	11:50:00	0	1	9	Galah	2	0	18	NIL	Mid canopy	Perch	0	2
Hall, Mark	2012-06-19	Downs	LS22	LS	LS22LS	1	2012-05-10	11:50:00	0	1	9	Grey-crowned Babbler	3	0	40	NIL	Low Branch	Fly / Perch	0	3
Hall, Mark	2012-06-19	Downs	LS22	LS	LS22LS	1	2012-05-10	11:50:00	0	1	9	Grey-crowned Babbler	2	0	5	NIL	Canopy	Perch	0	2
Hall, Mark	2012-06-19	Downs	LS22	LS	LS22LS	1	2012-05-10	11:50:00	0	1	9	Noisy Miner	2	0	17	N - Along	Mid canopy	Fly / Perch	0	2
Hall, Mark	2012-06-19	Downs	LS22	LS	LS22LS	1	2012-05-10	11:50:00	0	1	9	Noisy Miner	1	0	31	NIL	Mid canopy	Fly / Perch	0	1
Hall, Mark	2012-06-19	Downs	LS22	LS	LS22LS	1	2012-05-10	11:50:00	0	1	9	Noisy Miner	1	0	17	NIL	Mid canopy	Perch	0	1
Hall, Mark	2012-06-19	Downs	LS22	LS	LS22LS	1	2012-05-10	11:50:00	0	1	9	Pied Butcherbird	1	0	26	NIL	Fence	Perch	0	1
Hall, Mark	2012-06-19	Downs	LS22	LS	LS22LS	1	2012-05-10	11:50:00	0	1	9	Striated Pardalote	0	2	NIL	NIL	NIL	NIL	0	2
Hall, Mark	2012-06-19	Downs	LS22	LS	LS22LS	1	2012-05-10	11:50:00	0	1	9	Striated Pardalote	2	0	31	NIL	Canopy	Forage	0	2
Hall, Mark	2012-06-19	Downs	LS22	LS	LS22LS	1	2012-05-10	11:50:00	0	1	9	White-plumed Honeyeater	0	2	NIL	NIL	NIL	NIL	0	2
Hall, Mark	2012-06-19	Downs	LS22	LS	LS22LS	1	2012-05-10	11:50:00	0	1	9	White-plumed Honeyeater	1	0	13	E - Out	Canopy	Fly	0	1
Hall, Mark	2012-06-19	Waters	LS23	CS	LS23CS	1	2012-05-10	12:50:00	0	1	17	Australian Magpie	0	0	83	NIL	NIL	NIL	1	0
Hall, Mark	2012-06-19	Waters	LS23	CS	LS23CS	1	2012-05-10	12:50:00	0	1	17	Eastern Rosella	1	0	12	E - Out	Canopy	Fly	0	1
Hall, Mark	2012-06-19	Waters	LS23	CS	LS23CS	1	2012-05-10	12:50:00	0	1	17	Eastern Rosella	2	0	16	Across corner	Canopy	Fly	0	2
Hall, Mark	2012-06-19	Waters	LS23	CS	LS23CS	1	2012-05-10	12:50:00	0	1	17	Eastern Rosella	2	0	26	E - Across	Mid canopy	Fly / Perch	0	2
Hall, Mark	2012-06-19	Waters	LS23	CS	LS23CS	1	2012-05-10	12:50:00	0	1	17	Laughing Kookaburra	0	1	NIL	NIL	NIL	NIL	0	1
Hall, Mark	2012-06-19	Waters	LS23	CS	LS23CS	1	2012-05-10	12:50:00	0	1	17	Laughing Kookaburra	1	0	21	NIL	Mid canopy	Perch	0	1
Hall, Mark	2012-06-19	Waters	LS23	CS	LS23CS	1	2012-05-10	12:50:00	0	1	17	Musk Lorikeet	3	0	23	NIL	Mid canopy	Forage	0	3
Hall, Mark	2012-06-19	Waters	LS23	CS	LS23CS	1	2012-05-10	12:50:00	0	1	17	Musk Lorikeet	2	0	22	NIL	Canopy	Forage	0	2
Hall, Mark	2012-06-19	Waters	LS23	CS	LS23CS	1	2012-05-10	12:50:00	0	1	17	Musk Lorikeet	3	0	9	NIL	Canopy	Forage	0	3
Hall, Mark	2012-06-19	Waters	LS23	CS	LS23CS	1	2012-05-10	12:50:00	0	1	17	Noisy Miner	1	0	11	NIL	Mid canopy	Perch	0	1
Hall, Mark	2012-06-19	Waters	LS23	CS	LS23CS	1	2012-05-10	12:50:00	0	1	17	Noisy Miner	1	0	48	N - In	Mid canopy	Fly / Perch	0	1
Hall, Mark	2012-06-19	Waters	LS23	CS	LS23CS	1	2012-05-10	12:50:00	0	1	17	Noisy Miner	1	0	7	NIL	Canopy	Perch	0	1
Hall, Mark	2012-06-19	Waters	LS23	CS	LS23CS	1	2012-05-10	12:50:00	0	1	17	Noisy Miner	1	0	5	NIL	Mid canopy	Perch	0	1
Hall, Mark	2012-06-19	Waters	LS23	CS	LS23CS	1	2012-05-10	12:50:00	0	1	17	Red Wattlebird	2	0	26	N - Along	Canopy	Fly / Perch	0	2
Hall, Mark	2012-06-19	Waters	LS23	CS	LS23CS	1	2012-05-10	12:50:00	0	1	17	Wedge-tailed Eagle	0	0	NIL	NIL	NIL	NIL	2	0
Hall, Mark	2012-06-19	Waters	LS23	LS	LS23LS	1	2012-05-10	13:25:00	0	2	17	Australian Magpie	0	0	42	NIL	NIL	NIL	2	0
Hall, Mark	2012-06-19	Waters	LS23	LS	LS23LS	1	2012-05-10	13:25:00	0	2	17	Australian Magpie	0	0	10	NIL	NIL	NIL	1	0
Hall, Mark	2012-06-19	Waters	LS23	LS	LS23LS	1	2012-05-10	13:25:00	0	2	17	Australian Magpie	1	0	33	W - In	Mid canopy	Fly / Perch	0	1
Hall, Mark	2012-06-19	Waters	LS23	LS	LS23LS	1	2012-05-10	13:25:00	0	2	17	Australian Wooduck	0	0	100	NIL	NIL	NIL	4	0
Hall, Mark	2012-06-19	Waters	LS23	LS	LS23LS	1	2012-05-10	13:25:00	0	2	17	Eastern Rosella	2	0	35	W - Out	Mid canopy	Fly / Perch	0	2
Hall, Mark	2012-06-19	Waters	LS23	LS	LS23LS	1	2012-05-10	13:25:00	0	2	17	Grey Fantail	1	0	9	NIL	Mid canopy	Flutter	0	1
Hall, Mark	2012-06-19	Waters	LS23	LS	LS23LS	1	2012-05-10	13:25:00	0	2	17	Grey-crowned Babbler	3	0	35	NIL	Trunk/Major branch	Forage	0	3
Hall, Mark	2012-06-19	Waters	LS23	LS	LS23LS	1	2012-05-10	13:25:00	0	2	17	Sulphur-crested Cockatoo	2	0	44	N - Along	Canopy	Fly	0	2
Hall, Mark	2012-06-19	Waters	LS23	LS	LS23LS	1	2012-05-10	13:25:00	0	2	17	Yellow Thornbill	4	0	12	NIL	Mid canopy	Forage	0	4
Hall, Mark	2012-06-19	Waters	LS23	LS	LS23LS	1	2012-05-10	13:25:00	0	2	17	Yellow-rumped Thornbill	2	0	17	NIL	Fence	Perch	0	2
Hall, Mark	2012-06-19	Apple Box	LS24	CS	LS24CS	1	2012-04-25	09:05:00	1	5	9	Australian Magpie	0	0	NIL	NIL	NIL	NIL	3	0
Hall, Mark	2012-06-19	Apple Box	LS24	CS	LS24CS	1	2012-04-25	09:05:00	1	5	9	Australian Raven	0	0	NIL	NIL	NIL	NIL	2	0
Hall, Mark	2012-06-19	Apple Box	LS24	CS	LS24CS	1	2012-04-25	09:05:00	1	5	9	Brown Treecreeper	2	0	NIL	NIL	Ground	Forage	0	2
Hall, Mark	2012-06-19	Apple Box	LS24	CS	LS24CS	1	2012-04-25	09:05:00	1	5	9	Crested Shrike-tit	2	0	NIL	NIL	Mid canopy	Forage	0	2
Hall, Mark	2012-06-19	Apple Box	LS24	CS	LS24CS	1	2012-04-25	09:05:00	1	5	9	Dusky Woodswallow	8	0	NIL	NIL	Trunk/Major branch	Perch / Forage	0	8
Hall, Mark	2012-06-19	Apple Box	LS24	CS	LS24CS	1	2012-04-25	09:05:00	1	5	9	Golden Whistler	1	0	NIL	W - In	Mid canopy	Perch	0	1
Hall, Mark	2012-06-19	Apple Box	LS24	CS	LS24CS	1	2012-04-25	09:05:00	1	5	9	Grey Fantail	1	0	NIL	NIL	Log	Perch	0	1
Hall, Mark	2012-06-19	Apple Box	LS24	CS	LS24CS	1	2012-04-25	09:05:00	1	5	9	Grey Shrike-thrush	2	0	NIL	NIL	Ground	Forage	0	2
Hall, Mark	2012-06-19	Apple Box	LS24	CS	LS24CS	1	2012-04-25	09:05:00	1	5	9	Jacky Winter	2	0	NIL	NIL	Fence	Perch	0	2
Hall, Mark	2012-06-19	Apple Box	LS24	CS	LS24CS	1	2012-04-25	09:05:00	1	5	9	Scarlet Robin	1	0	NIL	NIL	Ground	Perch / Forage	0	1
Hall, Mark	2012-06-19	Apple Box	LS24	CS	LS24CS	1	2012-04-25	09:05:00	1	5	9	Sulphur-crested Cockatoo	0	0	NIL	NIL	NIL	NIL	1	0
Hall, Mark	2012-06-19	Apple Box	LS24	CS	LS24CS	1	2012-04-25	09:05:00	1	5	9	White-browed Babbler	5	0	NIL	NIL	Ground	Forage	0	5
Hall, Mark	2012-06-19	Apple Box	LS24	CS	LS24CS	1	2012-04-25	09:05:00	1	5	9	White-plumed Honeyeater	2	0	NIL	NIL	Canopy	Forage	0	2
Hall, Mark	2012-06-19	Apple Box	LS24	CS	LS24CS	1	2012-04-25	09:05:00	1	5	9	White-plumed Honeyeater	2	0	NIL	W - Along	Mid canopy	Fly / Perch	0	2
Hall, Mark	2012-06-19	Apple Box	LS24	CS	LS24CS	1	2012-04-25	09:05:00	1	5	9	White-winged Chough	7	0	NIL	NIL	Ground	Forage	0	7
Hall, Mark	2012-06-19	Apple Box	LS24	CS	LS24CS	1	2012-04-25	09:05:00	1	5	9	Willie Wagtail	1	0	NIL	NIL	Fence	Perch	0	1
Hall, Mark	2012-06-19	Apple Box	LS24	LS	LS24LS	1	2012-04-25	09:55:00	1	6	9	Australian Magpie	0	0	NIL	NIL	NIL	NIL	3	0
Hall, Mark	2012-06-19	Apple Box	LS24	LS	LS24LS	1	2012-04-25	09:55:00	1	6	9	Australian Magpie	1	0	NIL	NIL	Mid canopy	Perch	0	1
Hall, Mark	2012-06-19	Apple Box	LS24	LS	LS24LS	1	2012-04-25	09:55:00	1	6	9	Australian Raven	0	0	NIL	NIL	NIL	NIL	1	0
Hall, Mark	2012-06-19	Apple Box	LS24	LS	LS24LS	1	2012-04-25	09:55:00	1	6	9	Black-faced Cuckoo-shrike	0	0	NIL	NIL	NIL	NIL	1	0
Hall, Mark	2012-06-19	Apple Box	LS24	LS	LS24LS	1	2012-04-25	09:55:00	1	6	9	Brown Treecreeper	2	0	NIL	NIL	Log	Forage	0	2
Hall, Mark	2012-06-19	Apple Box	LS24	LS	LS24LS	1	2012-04-25	09:55:00	1	6	9	Eastern Rosella	2	0	NIL	S - Along	Mid canopy	Fly / Perch	0	2
Hall, Mark	2012-06-19	Apple Box	LS24	LS	LS24LS	1	2012-04-25	09:55:00	1	6	9	Magpie-lark	0	0	NIL	NIL	NIL	NIL	2	0
Hall, Mark	2012-06-19	Apple Box	LS24	LS	LS24LS	1	2012-04-25	09:55:00	1	6	9	Red-rumped Parrot	2	0	NIL	S - Along	Mid canopy	Fly / Perch	0	2
Hall, Mark	2012-06-19	Apple Box	LS24	LS	LS24LS	1	2012-04-25	09:55:00	1	6	9	Tree Martin	0	0	NIL	NIL	NIL	NIL	12	0
Hall, Mark	2012-06-19	Apple Box	LS24	LS	LS24LS	1	2012-04-25	09:55:00	1	6	9	White-plumed Honeyeater	0	0	NIL	NIL	NIL	NIL	3	0
Hall, Mark	2012-06-19	Apple Box	LS24	LS	LS24LS	1	2012-04-25	09:55:00	1	6	9	White-plumed Honeyeater	1	0	NIL	NIL	Canopy	Forage	0	1
Hall, Mark	2012-06-19	Apple Box	LS24	LS	LS24LS	1	2012-04-25	09:55:00	1	6	9	White-plumed Honeyeater	2	0	NIL	NIL	Mid canopy	Perch / Flutter	0	2
Hall, Mark	2012-06-19	Apple Box	LS24	LS	LS24LS	1	2012-04-25	09:55:00	1	6	9	Willie Wagtail	1	0	NIL	NIL	Ground	Forage	0	1
Hall, Mark	2012-06-19	Webb	LS25	CS	LS25CS	1	2012-04-25	10:40:00	1	6	9	Australian Magpie	0	0	NIL	NIL	NIL	NIL	3	0
Hall, Mark	2012-06-19	Webb	LS25	CS	LS25CS	1	2012-04-25	10:40:00	1	6	9	Australian Raven	0	0	NIL	NIL	NIL	NIL	2	0
Hall, Mark	2012-06-19	Webb	LS25	CS	LS25CS	1	2012-04-25	10:40:00	1	6	9	Australian Wooduck	0	0	NIL	NIL	NIL	NIL	6	0
Hall, Mark	2012-06-19	Webb	LS25	CS	LS25CS	1	2012-04-25	10:40:00	1	6	9	Crested Pigeon	1	0	NIL	S - Along	Mid canopy	Perch / Flutter	0	1
Hall, Mark	2012-06-19	Webb	LS25	CS	LS25CS	1	2012-04-25	10:40:00	1	6	9	Crested Pigeon	6	0	NIL	E - In	Mid canopy	Fly	0	6
Hall, Mark	2012-06-19	Webb	LS25	CS	LS25CS	1	2012-04-25	10:40:00	1	6	9	Eastern Rosella	2	0	NIL	NIL	Canopy	Forage	0	2
Hall, Mark	2012-06-19	Webb	LS25	CS	LS25CS	1	2012-04-25	10:40:00	1	6	9	Eastern Rosella	2	0	NIL	E - In	Canopy	Fly / Perch	0	2
Hall, Mark	2012-06-19	Webb	LS25	CS	LS25CS	1	2012-04-25	10:40:00	1	6	9	Eastern Rosella	3	0	NIL	N - Across	Mid canopy	Fly / Perch	0	3
Hall, Mark	2012-06-19	Webb	LS25	CS	LS25CS	1	2012-04-25	10:40:00	1	6	9	Fairy Martin	6	0	NIL	Circling	Mid canopy	Hawking	0	6
Hall, Mark	2012-06-19	Webb	LS25	CS	LS25CS	1	2012-04-25	10:40:00	1	6	9	Musk Lorikeet	0	0	NIL	NIL	NIL	NIL	5	0
Hall, Mark	2012-06-19	Webb	LS25	CS	LS25CS	1	2012-04-25	10:40:00	1	6	9	Musk Lorikeet	3	0	NIL	NIL	Mid canopy	Forage	0	3
Hall, Mark	2012-06-19	Webb	LS25	CS	LS25CS	1	2012-04-25	10:40:00	1	6	9	Noisy Miner	2	0	NIL	N - Along	Canopy	Fly	0	2
Hall, Mark	2012-06-19	Webb	LS25	CS	LS25CS	1	2012-04-25	10:40:00	1	6	9	Noisy Miner	1	0	NIL	NIL	Canopy	Perch	0	1
Hall, Mark	2012-06-19	Webb	LS25	CS	LS25CS	1	2012-04-25	10:40:00	1	6	9	Noisy Miner	1	0	NIL	NIL	Mid canopy	Perch	0	1
Hall, Mark	2012-06-19	Webb	LS25	CS	LS25CS	1	2012-04-25	10:40:00	1	6	9	Noisy Miner	2	0	NIL	NIL	Mid canopy	Harassment	0	2
Hall, Mark	2012-06-19	Webb	LS25	CS	LS25CS	1	2012-04-25	10:40:00	1	6	9	Noisy Miner	1	0	NIL	NIL	Mid canopy	Perch	0	1
Hall, Mark	2012-06-19	Webb	LS25	CS	LS25CS	1	2012-04-25	10:40:00	1	6	9	Pacific Black Duck	0	0	NIL	NIL	NIL	NIL	3	0
Hall, Mark	2012-06-19	Webb	LS25	CS	LS25CS	1	2012-04-25	10:40:00	1	6	9	Striated Pardalote	0	1	NIL	NIL	Canopy	NIL	0	1
Hall, Mark	2012-06-19	Webb	LS25	CS	LS25CS	1	2012-04-25	10:40:00	1	6	9	Sulphur-crested Cockatoo	0	0	NIL	NIL	NIL	NIL	270	0
Hall, Mark	2012-06-19	Webb	LS25	CS	LS25CS	1	2012-04-25	10:40:00	1	6	9	Welcome Swallow	0	0	NIL	NIL	NIL	NIL	12	0
Hall, Mark	2012-06-19	Webb	LS25	CS	LS25CS	1	2012-04-25	10:40:00	1	6	9	White-necked Heron	0	0	NIL	NIL	NIL	NIL	1	0
Hall, Mark	2012-06-19	Webb	LS25	CS	LS25CS	1	2012-04-25	10:40:00	1	6	9	White-necked Heron	0	0	NIL	NIL	NIL	NIL	1	0
Hall, Mark	2012-06-19	Webb	LS25	CS	LS25CS	1	2012-04-25	10:40:00	1	6	9	White-winged Chough	7	0	NIL	NIL	Mid canopy	Perch	0	7
Hall, Mark	2012-06-19	Webb	LS25	CS	LS25CS	1	2012-04-25	10:40:00	1	6	9	White-winged Chough	4	0	NIL	NIL	Ground	Fly / Perch	0	4
Hall, Mark	2012-06-19	Webb	LS25	LS	LS25LS	1	2012-04-25	11:20:00	1	7	9	Australian Magpie	0	0	NIL	NIL	NIL	NIL	5	0
Hall, Mark	2012-06-19	Webb	LS25	LS	LS25LS	1	2012-04-25	11:20:00	1	7	9	Australian Magpie	1	0	NIL	N - Along	Canopy	Fly / Perch	0	1
Hall, Mark	2012-06-19	Webb	LS25	LS	LS25LS	1	2012-04-25	11:20:00	1	7	9	Australian Raven	0	0	NIL	NIL	NIL	NIL	1	0
Hall, Mark	2012-06-19	Webb	LS25	LS	LS25LS	1	2012-04-25	11:20:00	1	7	9	Australian Raven	0	0	NIL	NIL	NIL	NIL	2	0
Hall, Mark	2012-06-19	Webb	LS25	LS	LS25LS	1	2012-04-25	11:20:00	1	7	9	Australian Raven	1	0	NIL	E - Out	Canopy	Fly	0	1
Hall, Mark	2012-06-19	Webb	LS25	LS	LS25LS	1	2012-04-25	11:20:00	1	7	9	Common Myna	0	0	NIL	NIL	NIL	NIL	10	0
Hall, Mark	2012-06-19	Webb	LS25	LS	LS25LS	1	2012-04-25	11:20:00	1	7	9	Common Starling	0	0	NIL	NIL	NIL	NIL	60	0
Hall, Mark	2012-06-19	Webb	LS25	LS	LS25LS	1	2012-04-25	11:20:00	1	7	9	Crested Pigeon	3	0	NIL	E - In	Canopy	Fly / Perch	0	3
Hall, Mark	2012-06-19	Webb	LS25	LS	LS25LS	1	2012-04-25	11:20:00	1	7	9	Eastern Rosella	2	0	NIL	S - Along	Fence	Perch / Flutter	0	2
Hall, Mark	2012-06-19	Webb	LS25	LS	LS25LS	1	2012-04-25	11:20:00	1	7	9	Galah	0	0	NIL	NIL	NIL	NIL	4	0
Hall, Mark	2012-06-19	Webb	LS25	LS	LS25LS	1	2012-04-25	11:20:00	1	7	9	Galah	2	0	NIL	S - Along	Mid canopy	Fly / Perch	0	2
Hall, Mark	2012-06-19	Webb	LS25	LS	LS25LS	1	2012-04-25	11:20:00	1	7	9	Noisy Miner	1	0	NIL	NIL	Mid canopy	Perch	0	1
Hall, Mark	2012-06-19	Webb	LS25	LS	LS25LS	1	2012-04-25	11:20:00	1	7	9	Noisy Miner	2	0	NIL	NIL	Canopy	Perch	0	2
Hall, Mark	2012-06-19	Webb	LS25	LS	LS25LS	1	2012-04-25	11:20:00	1	7	9	Noisy Miner	2	0	NIL	NIL	Mid canopy	Perch / Call	0	2
Hall, Mark	2012-06-19	Webb	LS25	LS	LS25LS	1	2012-04-25	11:20:00	1	7	9	Striated Pardalote	3	0	NIL	NIL	Canopy	Perch / Forage	0	3
Hall, Mark	2012-06-19	Webb	LS25	LS	LS25LS	1	2012-04-25	11:20:00	1	7	9	Sulphur-crested Cockatoo	0	0	NIL	NIL	NIL	NIL	1	0
Hall, Mark	2012-06-18	Basin	LS26	CS	LS26CS	1	2012-04-25	07:40:00	0	3	8	Australian Magpie	0	0	NIL	NIL	NIL	NIL	3	0
Hall, Mark	2012-06-18	Basin	LS26	CS	LS26CS	1	2012-04-25	07:40:00	0	3	8	Australian Magpie	1	0	NIL	E - Out	Canopy	Fly / Perch	0	1
Hall, Mark	2012-06-18	Basin	LS26	CS	LS26CS	1	2012-04-25	07:40:00	0	3	8	Australian Magpie	3	0	NIL	NIL	Ground	Forage	0	3
Hall, Mark	2012-06-18	Basin	LS26	CS	LS26CS	1	2012-04-25	07:40:00	0	3	8	Australian Raven	0	0	NIL	NIL	NIL	NIL	2	0
Hall, Mark	2012-06-18	Basin	LS26	CS	LS26CS	1	2012-04-25	07:40:00	0	3	8	Blue-faced Honeyeater	1	0	NIL	NIL	Mid canopy	Forage	0	1
Hall, Mark	2012-06-18	Basin	LS26	CS	LS26CS	1	2012-04-25	07:40:00	0	3	8	Galah	2	0	NIL	E - Across	Canopy	NIL	0	2
Hall, Mark	2012-06-18	Basin	LS26	CS	LS26CS	1	2012-04-25	07:40:00	0	3	8	Musk Lorikeet	2	0	NIL	E - Across	Canopy	Fly	0	2
Hall, Mark	2012-06-18	Basin	LS26	CS	LS26CS	1	2012-04-25	07:40:00	0	3	8	Noisy Friarbird	8	0	NIL	NIL	Mid canopy	Perch / Forage	0	8
Hall, Mark	2012-06-18	Basin	LS26	CS	LS26CS	1	2012-04-25	07:40:00	0	3	8	Noisy Friarbird	0	0	NIL	NIL	NIL	NIL	5	0
Hall, Mark	2012-06-18	Basin	LS26	CS	LS26CS	1	2012-04-25	07:40:00	0	3	8	Noisy Miner	2	0	NIL	NIL	Mid canopy	Perch / Call	0	2
Hall, Mark	2012-06-18	Basin	LS26	CS	LS26CS	1	2012-04-25	07:40:00	0	3	8	Noisy Miner	1	0	NIL	NIL	Canopy	Forage	0	1
Hall, Mark	2012-06-18	Basin	LS26	CS	LS26CS	1	2012-04-25	07:40:00	0	3	8	Striated Pardalote	0	1	NIL	NIL	Canopy	NIL	0	1
Hall, Mark	2012-06-18	Basin	LS26	CS	LS26CS	1	2012-04-25	07:40:00	0	3	8	Sulphur-crested Cockatoo	0	0	NIL	NIL	NIL	NIL	1	0
Hall, Mark	2012-06-18	Basin	LS26	CS	LS26CS	1	2012-04-25	07:40:00	0	3	8	Willie Wagtail	0	0	NIL	NIL	NIL	NIL	1	0
Hall, Mark	2012-06-18	Basin	LS26	LS	LS26LS	1	2012-04-25	08:20:00	1	5	8	Australian Magpie	1	0	NIL	NIL	Mid canopy	Perch	0	1
Hall, Mark	2012-06-18	Basin	LS26	LS	LS26LS	1	2012-04-25	08:20:00	1	5	8	Galah	0	0	NIL	W - In	Canopy	Fly / Perch	0	0
Hall, Mark	2012-06-18	Basin	LS26	LS	LS26LS	1	2012-04-25	08:20:00	1	5	8	King Parrot	3	0	NIL	N - Along	Mid canopy	Fly / Perch	0	3
Hall, Mark	2012-06-18	Basin	LS26	LS	LS26LS	1	2012-04-25	08:20:00	1	5	8	Musk Lorikeet	4	0	NIL	S - Along	Canopy	Fly	0	4
Hall, Mark	2012-06-18	Basin	LS26	LS	LS26LS	1	2012-04-25	08:20:00	1	5	8	Noisy Miner	5	0	NIL	NIL	Canopy	Perch / Call	0	5
Hall, Mark	2012-06-18	Basin	LS26	LS	LS26LS	1	2012-04-25	08:20:00	1	5	8	Striated Pardalote	0	1	NIL	NIL	Canopy	NIL	0	1
Hall, Mark	2012-06-18	Basin	LS26	LS	LS26LS	1	2012-04-25	08:20:00	1	5	8	Striated Pardalote	1	0	NIL	NIL	Canopy	Perch	0	1
Hall, Mark	2012-06-18	Basin	LS26	LS	LS26LS	1	2012-04-25	08:20:00	1	5	8	Striated Pardalote	0	1	NIL	NIL	Canopy	NIL	0	1
Hall, Mark	2012-06-18	Basin	LS26	LS	LS26LS	1	2012-04-25	08:20:00	1	5	8	Sulphur-crested Cockatoo	18	0	NIL	W - Across	Above Canopy	Fly	0	18
Hall, Mark	2012-06-18	Basin	LS26	LS	LS26LS	1	2012-04-25	08:20:00	1	5	8	White-faced Heron	0	0	NIL	NIL	NIL	NIL	1	0
Hall, Mark	2012-06-19	Schoolhouse	LS2	CS	LS2CS	1	2012-04-22	10:55:00	0	7	17	Australasian Grebe	0	0	NIL	NIL	NIL	NIL	2	0
Hall, Mark	2012-06-19	Schoolhouse	LS2	CS	LS2CS	1	2012-04-22	10:55:00	0	7	17	Australian Magpie	0	0	NIL	NIL	NIL	NIL	1	0
Hall, Mark	2012-06-19	Schoolhouse	LS2	CS	LS2CS	1	2012-04-22	10:55:00	0	7	17	Australian Magpie	0	0	NIL	NIL	NIL	NIL	9	0
Hall, Mark	2012-06-19	Schoolhouse	LS2	CS	LS2CS	1	2012-04-22	10:55:00	0	7	17	Eastern Rosella	0	0	NIL	NIL	NIL	NIL	2	0
Hall, Mark	2012-06-19	Schoolhouse	LS2	CS	LS2CS	1	2012-04-22	10:55:00	0	7	17	Eastern Rosella	2	0	NIL	N - Along	Mid canopy	Fly / Perch	0	2
Hall, Mark	2012-06-19	Schoolhouse	LS2	CS	LS2CS	1	2012-04-22	10:55:00	0	7	17	Eastern Rosella	2	0	NIL	NIL	Mid canopy	Perch	0	2
Hall, Mark	2012-06-19	Schoolhouse	LS2	CS	LS2CS	1	2012-04-22	10:55:00	0	7	17	Galah	0	0	NIL	NIL	NIL	NIL	4	0
Hall, Mark	2012-06-19	Schoolhouse	LS2	CS	LS2CS	1	2012-04-22	10:55:00	0	7	17	Galah	4	0	NIL	N - Out	Canopy	Fly	0	4
Hall, Mark	2012-06-19	Schoolhouse	LS2	CS	LS2CS	1	2012-04-22	10:55:00	0	7	17	Galah	0	0	NIL	NIL	NIL	NIL	2	0
Hall, Mark	2012-06-19	Schoolhouse	LS2	CS	LS2CS	1	2012-04-22	10:55:00	0	7	17	Musk Lorikeet	20	0	NIL	NIL	Mid canopy	Forage	0	20
Hall, Mark	2012-06-19	Schoolhouse	LS2	CS	LS2CS	1	2012-04-22	10:55:00	0	7	17	Musk Lorikeet	0	0	NIL	NIL	NIL	NIL	5	0
Hall, Mark	2012-06-19	Schoolhouse	LS2	CS	LS2CS	1	2012-04-22	10:55:00	0	7	17	Musk Lorikeet	2	0	NIL	E - Along	Canopy	Fly / Perch	0	2
Hall, Mark	2012-06-19	Schoolhouse	LS2	CS	LS2CS	1	2012-04-22	10:55:00	0	7	17	Musk Lorikeet	10	0	NIL	NIL	Mid canopy	Forage	0	10
Hall, Mark	2012-06-19	Schoolhouse	LS2	CS	LS2CS	1	2012-04-22	10:55:00	0	7	17	Noisy Miner	2	0	NIL	NIL	Mid canopy	Perch / Forage	0	2
Hall, Mark	2012-06-19	Schoolhouse	LS2	CS	LS2CS	1	2012-04-22	10:55:00	0	7	17	Noisy Miner	5	0	NIL	NIL	Mid canopy	Fly / Perch	0	5
Hall, Mark	2012-06-19	Schoolhouse	LS2	CS	LS2CS	1	2012-04-22	10:55:00	0	7	17	Noisy Miner	2	0	NIL	NIL	Mid canopy	Perch	0	2
Hall, Mark	2012-06-19	Schoolhouse	LS2	CS	LS2CS	1	2012-04-22	10:55:00	0	7	17	Noisy Miner	7	0	NIL	E - Along	Mid canopy	Fly / Perch	0	7
Hall, Mark	2012-06-19	Schoolhouse	LS2	CS	LS2CS	1	2012-04-22	10:55:00	0	7	17	Red-rumped Parrot	0	0	NIL	NIL	NIL	NIL	7	0
Hall, Mark	2012-06-19	Schoolhouse	LS2	CS	LS2CS	1	2012-04-22	10:55:00	0	7	17	Red-rumped Parrot	2	0	NIL	NIL	Mid canopy	Perch	0	2
Hall, Mark	2012-06-19	Schoolhouse	LS2	CS	LS2CS	1	2012-04-22	10:55:00	0	7	17	White-winged Chough	4	0	NIL	NIL	Mid canopy	Fly / Perch	0	4
Hall, Mark	2012-06-19	Schoolhouse	LS2	LS	LS2LS	1	2012-04-22	11:40:00	1	6	17	Australian Magpie	5	0	NIL	E - Out	Mid canopy	Fly	0	5
Hall, Mark	2012-06-19	Schoolhouse	LS2	LS	LS2LS	1	2012-04-22	11:40:00	1	6	17	Eastern Rosella	3	0	NIL	N - Along	Mid canopy	Fly	0	3
Hall, Mark	2012-06-19	Schoolhouse	LS2	LS	LS2LS	1	2012-04-22	11:40:00	1	6	17	Eastern Rosella	1	0	NIL	N - Along	Mid canopy	Fly / Perch	0	1
Hall, Mark	2012-06-19	Schoolhouse	LS2	LS	LS2LS	1	2012-04-22	11:40:00	1	6	17	Galah	2	0	NIL	N - Along	Canopy	Fly / Perch	0	2
Hall, Mark	2012-06-19	Schoolhouse	LS2	LS	LS2LS	1	2012-04-22	11:40:00	1	6	17	Galah	6	0	NIL	E - In	Mid canopy	Fly / Perch	0	6
Hall, Mark	2012-06-19	Schoolhouse	LS2	LS	LS2LS	1	2012-04-22	11:40:00	1	6	17	Galah	4	0	NIL	S - Along	Canopy	Fly / Perch	0	4
Hall, Mark	2012-06-19	Schoolhouse	LS2	LS	LS2LS	1	2012-04-22	11:40:00	1	6	17	Long-billed Corella	0	0	NIL	NIL	NIL	NIL	2	0
Hall, Mark	2012-06-19	Schoolhouse	LS2	LS	LS2LS	1	2012-04-22	11:40:00	1	6	17	Long-billed Corella	6	0	NIL	N - Along	Mid canopy	Fly	0	6
Hall, Mark	2012-06-19	Schoolhouse	LS2	LS	LS2LS	1	2012-04-22	11:40:00	1	6	17	Noisy Miner	1	0	NIL	NIL	Mid canopy	Perch	0	1
Hall, Mark	2012-06-19	Schoolhouse	LS2	LS	LS2LS	1	2012-04-22	11:40:00	1	6	17	Noisy Miner	5	0	NIL	NIL	Canopy	Perch / Call	0	5
Hall, Mark	2012-06-19	Schoolhouse	LS2	LS	LS2LS	1	2012-04-22	11:40:00	1	6	17	Sulphur-crested Cockatoo	1	0	NIL	N - Along	Mid canopy	Fly	0	1
Hall, Mark	2012-06-19	Hunters	LS3	CS	LS3CS	1	2012-04-22	12:20:00	1	4	17	Australian Magpie	2	0	NIL	W - In	Ground	Fly / Land	0	2
Hall, Mark	2012-06-19	Hunters	LS3	CS	LS3CS	1	2012-04-22	12:20:00	1	4	17	Australian Magpie	0	0	NIL	NIL	NIL	NIL	3	0
Hall, Mark	2012-06-19	Hunters	LS3	CS	LS3CS	1	2012-04-22	12:20:00	1	4	17	Eastern Rosella	2	0	NIL	Across corner	Canopy	Fly / Perch	0	2
Hall, Mark	2012-06-19	Hunters	LS3	CS	LS3CS	1	2012-04-22	12:20:00	1	4	17	Eastern Rosella	0	0	NIL	NIL	NIL	NIL	2	0
Hall, Mark	2012-06-19	Hunters	LS3	CS	LS3CS	1	2012-04-22	12:20:00	1	4	17	Galah	2	0	NIL	E - Out	Canopy	Fly	0	2
Hall, Mark	2012-06-19	Hunters	LS3	CS	LS3CS	1	2012-04-22	12:20:00	1	4	17	Galah	2	0	NIL	E - Across	Canopy	Fly	0	2
Hall, Mark	2012-06-19	Hunters	LS3	CS	LS3CS	1	2012-04-22	12:20:00	1	4	17	Noisy Miner	1	0	NIL	NIL	Canopy	Perch	0	1
Hall, Mark	2012-06-19	Hunters	LS3	CS	LS3CS	1	2012-04-22	12:20:00	1	4	17	Noisy Miner	0	0	NIL	NIL	NIL	NIL	2	0
Hall, Mark	2012-06-19	Hunters	LS3	CS	LS3CS	1	2012-04-22	12:20:00	1	4	17	Noisy Miner	2	0	NIL	NIL	Canopy	Perch	0	2
Hall, Mark	2012-06-19	Hunters	LS3	CS	LS3CS	1	2012-04-22	12:20:00	1	4	17	Noisy Miner	4	0	NIL	N - Along	Canopy	Fly / Perch	0	4
Hall, Mark	2012-06-19	Hunters	LS3	LS	LS3LS	1	2012-04-22	12:50:00	1	5	21	Australian Magpie	0	0	NIL	NIL	NIL	NIL	5	0
Hall, Mark	2012-06-19	Hunters	LS3	LS	LS3LS	1	2012-04-22	12:50:00	1	5	21	Australian Magpie	2	0	NIL	W - Out	Canopy	Fly	0	2
Hall, Mark	2012-06-19	Hunters	LS3	LS	LS3LS	1	2012-04-22	12:50:00	1	5	21	Brown Falcon	0	0	NIL	NIL	NIL	NIL	1	0
Hall, Mark	2012-06-19	Hunters	LS3	LS	LS3LS	1	2012-04-22	12:50:00	1	5	21	Flame Robin	24	0	NIL	N - Along	Shrub	Perch / Flutter	0	24
Hall, Mark	2012-06-19	Hunters	LS3	LS	LS3LS	1	2012-04-22	12:50:00	1	5	21	Flame Robin	0	0	NIL	NIL	NIL	NIL	9	0
Hall, Mark	2012-06-19	Hunters	LS3	LS	LS3LS	1	2012-04-22	12:50:00	1	5	21	Galah	4	0	NIL	N - Out	Canopy	Fly / Perch	0	4
Hall, Mark	2012-06-19	Hunters	LS3	LS	LS3LS	1	2012-04-22	12:50:00	1	5	21	Grey Fantail	1	0	NIL	NIL	Mid canopy	Fly / Perch	0	1
Hall, Mark	2012-06-19	Hunters	LS3	LS	LS3LS	1	2012-04-22	12:50:00	1	5	21	Red Wattlebird	1	0	NIL	E - Out	Canopy	Fly / Land	0	1
Hall, Mark	2012-06-19	Hunters	LS3	LS	LS3LS	1	2012-04-22	12:50:00	1	5	21	Red Wattlebird	1	0	NIL	NIL	Mid canopy	Perch	0	1
Hall, Mark	2012-06-19	Hunters	LS3	LS	LS3LS	1	2012-04-22	12:50:00	1	5	21	Restless Flycatcher	2	0	NIL	NIL	Low Branch	Fly / Perch	0	2
Hall, Mark	2012-06-19	Hunters	LS3	LS	LS3LS	1	2012-04-22	12:50:00	1	5	21	Striated Pardalote	0	2	NIL	NIL	NIL	NIL	0	2
Hall, Mark	2012-06-19	Hunters	LS3	LS	LS3LS	1	2012-04-22	12:50:00	1	5	21	White-plumed Honeyeater	2	0	NIL	NIL	Mid canopy	Perch / Forage	0	2
Hall, Mark	2012-06-19	Hunters	LS3	LS	LS3LS	1	2012-04-22	12:50:00	1	5	21	Willie Wagtail	2	0	NIL	N - Along	Fence	Fly / Perch	0	2
Hall, Mark	2012-06-19	Hunters	LS3	LS	LS3LS	1	2012-04-22	12:50:00	1	5	21	Yellow Thornbill	0	3	NIL	NIL	NIL	NIL	0	3
Hall, Mark	2012-06-19	Hunters	LS3	LS	LS3LS	1	2012-04-22	12:50:00	1	5	21	Yellow-rumped Thornbill	7	0	NIL	NIL	Low Branch	Perch / Forage	0	7
Hall, Mark	2012-06-19	Hunters	LS3	LS	LS3LS	1	2012-04-22	12:50:00	1	5	21	Yellow-rumped Thornbill	0	0	NIL	NIL	NIL	NIL	10	0
Hall, Mark	2012-06-19	Koch	LS4	CS	LS4CS	1	2012-04-22	07:15:00	0	8	14	Australian Magpie	1	0	NIL	NIL	Canopy	Perch	0	1
Hall, Mark	2012-06-19	Koch	LS4	CS	LS4CS	1	2012-04-22	07:15:00	0	8	14	Australian Magpie	1	0	NIL	E - In	Mid canopy	Fly / Perch	0	1
Hall, Mark	2012-06-19	Koch	LS4	CS	LS4CS	1	2012-04-22	07:15:00	0	8	14	Australian Raven	0	0	NIL	NIL	NIL	NIL	2	0
Hall, Mark	2012-06-19	Koch	LS4	CS	LS4CS	1	2012-04-22	07:15:00	0	8	14	Common Starling	0	0	NIL	NIL	NIL	NIL	2	0
Hall, Mark	2012-06-19	Koch	LS4	CS	LS4CS	1	2012-04-22	07:15:00	0	8	14	Eastern Rosella	1	0	NIL	S - In	Canopy	Fly / Perch	0	1
Hall, Mark	2012-06-19	Koch	LS4	CS	LS4CS	1	2012-04-22	07:15:00	0	8	14	Eastern Rosella	4	0	NIL	W - Along	Canopy	Fly / Perch	0	4
Hall, Mark	2012-06-19	Koch	LS4	CS	LS4CS	1	2012-04-22	07:15:00	0	8	14	Galah	0	0	NIL	NIL	NIL	NIL	2	0
Hall, Mark	2012-06-19	Koch	LS4	CS	LS4CS	1	2012-04-22	07:15:00	0	8	14	Galah	2	0	NIL	NIL	Canopy	Perch	0	2
Hall, Mark	2012-06-19	Koch	LS4	CS	LS4CS	1	2012-04-22	07:15:00	0	8	14	Galah	2	0	NIL	Across corner	Canopy	Fly	0	2
Hall, Mark	2012-06-19	Koch	LS4	CS	LS4CS	1	2012-04-22	07:15:00	0	8	14	Little Raven	3	0	NIL	NIL	Canopy	Perch	0	3
Hall, Mark	2012-06-19	Koch	LS4	CS	LS4CS	1	2012-04-22	07:15:00	0	8	14	Little Raven	1	0	NIL	W - Across	Canopy	Fly	0	1
Hall, Mark	2012-06-19	Koch	LS4	CS	LS4CS	1	2012-04-22	07:15:00	0	8	14	Musk Lorikeet	2	0	NIL	N - Along	Canopy	Fly	0	2
Hall, Mark	2012-06-19	Koch	LS4	CS	LS4CS	1	2012-04-22	07:15:00	0	8	14	Musk Lorikeet	0	0	NIL	NIL	NIL	NIL	10	0
Hall, Mark	2012-06-19	Koch	LS4	CS	LS4CS	1	2012-04-22	07:15:00	0	8	14	Noisy Miner	2	0	NIL	NIL	Canopy	Fly/ Chase	0	2
Hall, Mark	2012-06-19	Koch	LS4	CS	LS4CS	1	2012-04-22	07:15:00	0	8	14	Noisy Miner	1	0	NIL	S - Along	Canopy	Fly / Perch	0	1
Hall, Mark	2012-06-19	Koch	LS4	CS	LS4CS	1	2012-04-22	07:15:00	0	8	14	Noisy Miner	0	0	NIL	NIL	NIL	NIL	2	0
Hall, Mark	2012-06-19	Koch	LS4	CS	LS4CS	1	2012-04-22	07:15:00	0	8	14	Noisy Miner	1	0	NIL	NIL	Canopy	Perch	0	1
Hall, Mark	2012-06-19	Koch	LS4	LS	LS4LS	1	2012-04-22	07:50:00	0	7	14	Australian Magpie	0	0	NIL	NIL	NIL	NIL	2	0
Hall, Mark	2012-06-19	Koch	LS4	LS	LS4LS	1	2012-04-22	07:50:00	0	7	14	Australian Magpie	1	0	NIL	E - Across	Canopy	Fly	0	1
Hall, Mark	2012-06-19	Koch	LS4	LS	LS4LS	1	2012-04-22	07:50:00	0	7	14	Eastern Rosella	2	0	NIL	W - Across	Mid canopy	Fly / Perch	0	2
Hall, Mark	2012-06-19	Koch	LS4	LS	LS4LS	1	2012-04-22	07:50:00	0	7	14	Eastern Rosella	1	0	NIL	E - Across	Canopy	Fly	0	1
Hall, Mark	2012-06-19	Koch	LS4	LS	LS4LS	1	2012-04-22	07:50:00	0	7	14	Eastern Rosella	2	0	NIL	S - Along	Canopy	Fly / Perch	0	2
Hall, Mark	2012-06-19	Koch	LS4	LS	LS4LS	1	2012-04-22	07:50:00	0	7	14	Galah	0	0	NIL	NIL	NIL	NIL	2	0
Hall, Mark	2012-06-19	Koch	LS4	LS	LS4LS	1	2012-04-22	07:50:00	0	7	14	Galah	2	0	NIL	NIL	Canopy	Fly / Perch	0	2
Hall, Mark	2012-06-19	Koch	LS4	LS	LS4LS	1	2012-04-22	07:50:00	0	7	14	Galah	11	0	NIL	N - Along	Mid canopy	Fly / Perch	0	11
Hall, Mark	2012-06-19	Koch	LS4	LS	LS4LS	1	2012-04-22	07:50:00	0	7	14	Galah	0	0	NIL	NIL	NIL	NIL	100	0
Hall, Mark	2012-06-19	Koch	LS4	LS	LS4LS	1	2012-04-22	07:50:00	0	7	14	Musk Lorikeet	2	0	NIL	NIL	Canopy	Forage	0	2
Hall, Mark	2012-06-19	Koch	LS4	LS	LS4LS	1	2012-04-22	07:50:00	0	7	14	Musk Lorikeet	4	0	NIL	NIL	Canopy	Forage	0	4
Hall, Mark	2012-06-19	Koch	LS4	LS	LS4LS	1	2012-04-22	07:50:00	0	7	14	Musk Lorikeet	10	0	NIL	S - Along	Mid canopy	Forage	0	10
Hall, Mark	2012-06-19	Koch	LS4	LS	LS4LS	1	2012-04-22	07:50:00	0	7	14	Noisy Miner	1	0	NIL	NIL	Canopy	Perch	0	1
Hall, Mark	2012-06-19	Koch	LS4	LS	LS4LS	1	2012-04-22	07:50:00	0	7	14	Noisy Miner	2	0	NIL	NIL	Canopy	Perch	0	2
Hall, Mark	2012-06-19	Koch	LS4	LS	LS4LS	1	2012-04-22	07:50:00	0	7	14	Noisy Miner	2	0	NIL	NIL	Mid canopy	Perch	0	2
Hall, Mark	2012-06-19	Koch	LS4	LS	LS4LS	1	2012-04-22	07:50:00	0	7	14	Noisy Miner	1	0	NIL	N - Along	Mid canopy	Fly / Perch	0	1
Hall, Mark	2012-06-19	Tavistock	LS5	CS	LS5CS	1	2012-04-21	11:50:00	0	3	19	Australian Magpie	0	0	NIL	NIL	NIL	NIL	8	0
Hall, Mark	2012-06-19	Tavistock	LS5	CS	LS5CS	1	2012-04-21	11:50:00	0	3	19	Australian Raven	0	0	NIL	NIL	NIL	NIL	3	0
Hall, Mark	2012-06-19	Tavistock	LS5	CS	LS5CS	1	2012-04-21	11:50:00	0	3	19	Australian Raven	0	0	NIL	NIL	NIL	NIL	2	0
Hall, Mark	2012-06-19	Tavistock	LS5	CS	LS5CS	1	2012-04-21	11:50:00	0	3	19	Australian Wooduck	0	0	NIL	NIL	NIL	NIL	2	0
Hall, Mark	2012-06-19	Tavistock	LS5	CS	LS5CS	1	2012-04-21	11:50:00	0	3	19	Eastern Rosella	1	0	NIL	NIL	Mid canopy	Perch	0	1
Hall, Mark	2012-06-19	Tavistock	LS5	CS	LS5CS	1	2012-04-21	11:50:00	0	3	19	Eastern Rosella	2	0	NIL	NIL	Mid canopy	Perch	0	2
Hall, Mark	2012-06-19	Tavistock	LS5	CS	LS5CS	1	2012-04-21	11:50:00	0	3	19	Eastern Rosella	3	0	NIL	E - Along	Mid canopy	Perch	0	3
Hall, Mark	2012-06-19	Tavistock	LS5	CS	LS5CS	1	2012-04-21	11:50:00	0	3	19	Galah	2	0	NIL	NIL	Mid canopy	Perch	0	2
Hall, Mark	2012-06-19	Tavistock	LS5	CS	LS5CS	1	2012-04-21	11:50:00	0	3	19	Galah	2	0	NIL	S - Along	Canopy	Fly	0	2
Hall, Mark	2012-06-19	Tavistock	LS5	CS	LS5CS	1	2012-04-21	11:50:00	0	3	19	Galah	2	0	NIL	NIL	Mid canopy	Perch	0	2
Hall, Mark	2012-06-19	Tavistock	LS5	CS	LS5CS	1	2012-04-21	11:50:00	0	3	19	Magpie-lark	0	0	NIL	NIL	NIL	NIL	1	0
Hall, Mark	2012-06-19	Tavistock	LS5	CS	LS5CS	1	2012-04-21	11:50:00	0	3	19	Noisy Miner	0	0	NIL	NIL	NIL	NIL	1	0
Hall, Mark	2012-06-19	Tavistock	LS5	CS	LS5CS	1	2012-04-21	11:50:00	0	3	19	Noisy Miner	1	0	NIL	NIL	Canopy	Perch	0	1
Hall, Mark	2012-06-19	Tavistock	LS5	CS	LS5CS	1	2012-04-21	11:50:00	0	3	19	Noisy Miner	2	0	NIL	N - Along	Mid canopy	Fly / Perch	0	2
Hall, Mark	2012-06-19	Tavistock	LS5	CS	LS5CS	1	2012-04-21	11:50:00	0	3	19	Noisy Miner	2	0	NIL	N - Out	Mid canopy	Fly	0	2
Hall, Mark	2012-06-19	Tavistock	LS5	CS	LS5CS	1	2012-04-21	11:50:00	0	3	19	Striated Pardalote	0	2	NIL	NIL	Canopy	NIL	0	2
Hall, Mark	2012-06-19	Tavistock	LS5	LS	LS5LS	1	2012-04-21	12:30:00	0	2	19	Australian Magpie	2	0	NIL	NIL	Canopy	Perch	0	2
Hall, Mark	2012-06-19	Tavistock	LS5	LS	LS5LS	1	2012-04-21	12:30:00	0	2	19	Australian Magpie	1	0	NIL	NIL	Canopy	Perch	0	1
Hall, Mark	2012-06-19	Tavistock	LS5	LS	LS5LS	1	2012-04-21	12:30:00	0	2	19	Australian Magpie	1	0	NIL	N - Along	Canopy	Fly / Perch	0	1
Hall, Mark	2012-06-19	Tavistock	LS5	LS	LS5LS	1	2012-04-21	12:30:00	0	2	19	Australian Magpie	2	0	NIL	W - Out	Mid canopy	Fly	0	2
Hall, Mark	2012-06-19	Tavistock	LS5	LS	LS5LS	1	2012-04-21	12:30:00	0	2	19	Crested Pigeon	2	0	NIL	NIL	Mid canopy	Perch	0	2
Hall, Mark	2012-06-19	Tavistock	LS5	LS	LS5LS	1	2012-04-21	12:30:00	0	2	19	Eastern Rosella	2	0	NIL	NIL	Canopy	Perch	0	2
Hall, Mark	2012-06-19	Tavistock	LS5	LS	LS5LS	1	2012-04-21	12:30:00	0	2	19	Eastern Rosella	2	0	NIL	S - Along	Mid canopy	Fly / Perch	0	2
Hall, Mark	2012-06-19	Tavistock	LS5	LS	LS5LS	1	2012-04-21	12:30:00	0	2	19	Galah	2	0	NIL	S - Along	Mid canopy	Fly / Perch	0	2
Hall, Mark	2012-06-19	Tavistock	LS5	LS	LS5LS	1	2012-04-21	12:30:00	0	2	19	Galah	2	0	NIL	N - Along	Canopy	Fly	0	2
Hall, Mark	2012-06-19	Tavistock	LS5	LS	LS5LS	1	2012-04-21	12:30:00	0	2	19	Galah	2	0	NIL	S - Along	Mid canopy	Fly	0	2
Hall, Mark	2012-06-19	Tavistock	LS5	LS	LS5LS	1	2012-04-21	12:30:00	0	2	19	Little Raven	0	0	NIL	NIL	NIL	NIL	30	0
Hall, Mark	2012-06-19	Tavistock	LS5	LS	LS5LS	1	2012-04-21	12:30:00	0	2	19	Little Raven	5	0	NIL	NIL	Canopy	Perch	0	5
Hall, Mark	2012-06-19	Tavistock	LS5	LS	LS5LS	1	2012-04-21	12:30:00	0	2	19	Noisy Miner	5	0	NIL	NIL	Mid canopy	Perch / Call	0	5
Hall, Mark	2012-06-19	Tavistock	LS5	LS	LS5LS	1	2012-04-21	12:30:00	0	2	19	White-plumed Honeyeater	1	0	NIL	NIL	Canopy	Forage	0	1
Hall, Mark	2012-06-19	Two Chain	LS6	CS	LS6CS	1	2012-04-21	10:30:00	0	1	19	Australian Magpie	1	0	NIL	S - Along	Canopy	Fly	0	1
Hall, Mark	2012-06-19	Two Chain	LS6	CS	LS6CS	1	2012-04-21	10:30:00	0	1	19	Australian Magpie	0	0	NIL	NIL	NIL	NIL	1	0
Hall, Mark	2012-06-19	Two Chain	LS6	CS	LS6CS	1	2012-04-21	10:30:00	0	1	19	Australian Magpie	0	0	NIL	NIL	NIL	NIL	2	0
Hall, Mark	2012-06-19	Two Chain	LS6	CS	LS6CS	1	2012-04-21	10:30:00	0	1	19	Australian Raven	0	0	NIL	NIL	NIL	NIL	2	0
Hall, Mark	2012-06-19	Two Chain	LS6	CS	LS6CS	1	2012-04-21	10:30:00	0	1	19	Buff-rumped Thornbill	0	0	NIL	NIL	NIL	NIL	6	0
Hall, Mark	2012-06-19	Two Chain	LS6	CS	LS6CS	1	2012-04-21	10:30:00	0	1	19	Crested Pigeon	1	0	NIL	NIL	Mid canopy	Perch	0	1
Hall, Mark	2012-06-19	Two Chain	LS6	CS	LS6CS	1	2012-04-21	10:30:00	0	1	19	Crested Pigeon	0	0	NIL	NIL	NIL	NIL	2	0
Hall, Mark	2012-06-19	Two Chain	LS6	CS	LS6CS	1	2012-04-21	10:30:00	0	1	19	Eastern Rosella	4	0	NIL	N - Along	Mid canopy	Fly / Perch	0	4
Hall, Mark	2012-06-19	Two Chain	LS6	CS	LS6CS	1	2012-04-21	10:30:00	0	1	19	Eastern Rosella	5	0	NIL	N - Along	Mid canopy	Fly / Perch	0	5
Hall, Mark	2012-06-19	Two Chain	LS6	CS	LS6CS	1	2012-04-21	10:30:00	0	1	19	Galah	1	0	NIL	N - Along	Mid canopy	Fly	0	1
Hall, Mark	2012-06-19	Two Chain	LS6	CS	LS6CS	1	2012-04-21	10:30:00	0	1	19	Laughing Kookaburra	0	0	NIL	NIL	NIL	NIL	2	0
Hall, Mark	2012-06-19	Two Chain	LS6	CS	LS6CS	1	2012-04-21	10:30:00	0	1	19	Noisy Miner	2	0	NIL	NIL	Mid canopy	Fly / Perch	0	2
Hall, Mark	2012-06-19	Two Chain	LS6	CS	LS6CS	1	2012-04-21	10:30:00	0	1	19	Noisy Miner	1	0	NIL	NIL	Canopy	Perch	0	1
Hall, Mark	2012-06-19	Two Chain	LS6	CS	LS6CS	1	2012-04-21	10:30:00	0	1	19	Noisy Miner	1	0	NIL	NIL	Mid canopy	Perch	0	1
Hall, Mark	2012-06-19	Two Chain	LS6	CS	LS6CS	1	2012-04-21	10:30:00	0	1	19	Striated Pardalote	0	2	NIL	NIL	Canopy	NIL	0	2
Hall, Mark	2012-06-19	Two Chain	LS6	CS	LS6CS	1	2012-04-21	10:30:00	0	1	19	Striated Pardalote	0	0	NIL	NIL	NIL	NIL	1	0
Hall, Mark	2012-06-19	Two Chain	LS6	CS	LS6CS	1	2012-04-21	10:30:00	0	1	19	White-plumed Honeyeater	1	0	NIL	S - Along	Mid canopy	Fly	0	1
Hall, Mark	2012-06-19	Two Chain	LS6	CS	LS6CS	1	2012-04-21	10:30:00	0	1	19	White-winged Chough	5	0	NIL	NIL	Canopy	Nesting	0	5
Hall, Mark	2012-06-19	Two Chain	LS6	LS	LS6LS	1	2012-04-21	11:10:00	1	1	19	Australian Magpie	0	0	NIL	NIL	NIL	NIL	2	0
Hall, Mark	2012-06-19	Two Chain	LS6	LS	LS6LS	1	2012-04-21	11:10:00	1	1	19	Australian Magpie	2	0	NIL	W - Out	Mid canopy	Fly	0	2
Hall, Mark	2012-06-19	Two Chain	LS6	LS	LS6LS	1	2012-04-21	11:10:00	1	1	19	Australian Magpie	1	0	NIL	W - Out	Mid canopy	Fly	0	1
Hall, Mark	2012-06-19	Two Chain	LS6	LS	LS6LS	1	2012-04-21	11:10:00	1	1	19	Australian Magpie	1	0	NIL	E - Out	Ground	Fly / Perch	0	1
Hall, Mark	2012-06-19	Two Chain	LS6	LS	LS6LS	1	2012-04-21	11:10:00	1	1	19	Australian Raven	2	0	NIL	W - Across	Canopy	Fly	0	2
Hall, Mark	2012-06-19	Two Chain	LS6	LS	LS6LS	1	2012-04-21	11:10:00	1	1	19	Eastern Rosella	1	0	NIL	S - Along	Mid canopy	Fly / Perch	0	1
Hall, Mark	2012-06-19	Two Chain	LS6	LS	LS6LS	1	2012-04-21	11:10:00	1	1	19	Eastern Rosella	3	0	NIL	NIL	Mid canopy	Perch	0	3
Hall, Mark	2012-06-19	Two Chain	LS6	LS	LS6LS	1	2012-04-21	11:10:00	1	1	19	Galah	4	0	NIL	NIL	Mid canopy	Perch	0	4
Hall, Mark	2012-06-19	Two Chain	LS6	LS	LS6LS	1	2012-04-21	11:10:00	1	1	19	Grey Butcherbird	1	0	NIL	NIL	Mid canopy	Perch	0	1
Hall, Mark	2012-06-19	Two Chain	LS6	LS	LS6LS	1	2012-04-21	11:10:00	1	1	19	Noisy Miner	4	0	NIL	NIL	Canopy	Perch / Call	0	4
Hall, Mark	2012-06-19	Two Chain	LS6	LS	LS6LS	1	2012-04-21	11:10:00	1	1	19	Noisy Miner	1	0	NIL	NIL	Mid canopy	Perch	0	1
Hall, Mark	2012-06-19	Two Chain	LS6	LS	LS6LS	1	2012-04-21	11:10:00	1	1	19	Noisy Miner	2	0	NIL	NIL	Mid canopy	Perch	0	2
Hall, Mark	2012-06-19	Two Chain	LS6	LS	LS6LS	1	2012-04-21	11:10:00	1	1	19	Noisy Miner	4	0	NIL	NIL	Mid canopy	Perch	0	4
Hall, Mark	2012-06-19	Two Chain	LS6	LS	LS6LS	1	2012-04-21	11:10:00	1	1	19	Pied Currawong	0	0	NIL	NIL	NIL	NIL	1	0
Hall, Mark	2012-06-19	Two Chain	LS6	LS	LS6LS	1	2012-04-21	11:10:00	1	1	19	Wedge-tailed Eagle	0	0	NIL	NIL	NIL	NIL	1	0
Hall, Mark	2012-06-19	Bennetts	LS7	CS	LS7CS	1	2012-04-21	08:30:00	0	0	14	Australian Magpie	4	0	NIL	E - Out	Canopy	Fly	0	4
Hall, Mark	2012-06-19	Bennetts	LS7	CS	LS7CS	1	2012-04-21	08:30:00	0	0	14	Australian Magpie	0	0	NIL	NIL	NIL	NIL	4	0
Hall, Mark	2012-06-19	Bennetts	LS7	CS	LS7CS	1	2012-04-21	08:30:00	0	0	14	Australian Raven	0	0	NIL	NIL	NIL	NIL	2	0
Hall, Mark	2012-06-19	Bennetts	LS7	CS	LS7CS	1	2012-04-21	08:30:00	0	0	14	Eastern Rosella	5	0	NIL	S - Along	Canopy	Fly / Perch	0	5
Hall, Mark	2012-06-19	Bennetts	LS7	CS	LS7CS	1	2012-04-21	08:30:00	0	0	14	Eastern Rosella	3	0	NIL	W - Along	Canopy	Fly / Perch	0	3
Hall, Mark	2012-06-19	Bennetts	LS7	CS	LS7CS	1	2012-04-21	08:30:00	0	0	14	Eastern Rosella	2	0	NIL	N - Along	Canopy	Fly / Perch	0	2
Hall, Mark	2012-06-19	Bennetts	LS7	CS	LS7CS	1	2012-04-21	08:30:00	0	0	14	Galah	2	0	NIL	E - Along	Canopy	Fly / Perch	0	2
Hall, Mark	2012-06-19	Bennetts	LS7	CS	LS7CS	1	2012-04-21	08:30:00	0	0	14	Galah	2	0	NIL	E - Along	Canopy	Fly	0	2
Hall, Mark	2012-06-19	Bennetts	LS7	CS	LS7CS	1	2012-04-21	08:30:00	0	0	14	Galah	3	0	NIL	Across corner	Mid canopy	Fly	0	3
Hall, Mark	2012-06-19	Bennetts	LS7	CS	LS7CS	1	2012-04-21	08:30:00	0	0	14	Long-billed Corella	2	0	NIL	W - Out	Canopy	Fly / Perch	0	2
Hall, Mark	2012-06-19	Bennetts	LS7	CS	LS7CS	1	2012-04-21	08:30:00	0	0	14	Musk Lorikeet	2	0	NIL	N - Along	Canopy	Fly / Perch	0	2
Hall, Mark	2012-06-19	Bennetts	LS7	CS	LS7CS	1	2012-04-21	08:30:00	0	0	14	Noisy Miner	2	0	NIL	NIL	Canopy	Fly/ Chase	0	2
Hall, Mark	2012-06-19	Bennetts	LS7	CS	LS7CS	1	2012-04-21	08:30:00	0	0	14	Noisy Miner	1	0	NIL	NIL	Canopy	Perch	0	1
Hall, Mark	2012-06-19	Bennetts	LS7	CS	LS7CS	1	2012-04-21	08:30:00	0	0	14	Red-rumped Parrot	0	0	NIL	NIL	NIL	Forage	14	0
Hall, Mark	2012-06-19	Bennetts	LS7	CS	LS7CS	1	2012-04-21	08:30:00	0	0	14	Red-rumped Parrot	3	0	NIL	NIL	Canopy	Perch	0	3
Hall, Mark	2012-06-19	Bennetts	LS7	CS	LS7CS	1	2012-04-21	08:30:00	0	0	14	Red-rumped Parrot	14	0	NIL	Circling	Mid canopy	Perch	0	14
Hall, Mark	2012-06-19	Bennetts	LS7	LS	LS7LS	1	2012-04-21	09:20:00	0	0	14	Australian Magpie	1	0	NIL	NIL	Ground	Forage	0	1
Hall, Mark	2012-06-19	Bennetts	LS7	LS	LS7LS	1	2012-04-21	09:20:00	0	0	14	Australian Magpie	0	0	NIL	NIL	NIL	NIL	3	0
Hall, Mark	2012-06-19	Bennetts	LS7	LS	LS7LS	1	2012-04-21	09:20:00	0	0	14	Australian Raven	4	0	NIL	E - Across	Canopy	Fly	0	4
Hall, Mark	2012-06-19	Bennetts	LS7	LS	LS7LS	1	2012-04-21	09:20:00	0	0	14	Australian Raven	0	0	NIL	NIL	NIL	NIL	2	0
Hall, Mark	2012-06-19	Bennetts	LS7	LS	LS7LS	1	2012-04-21	09:20:00	0	0	14	Eastern Rosella	2	0	NIL	S - Along	Canopy	Fly / Perch	0	2
Hall, Mark	2012-06-19	Bennetts	LS7	LS	LS7LS	1	2012-04-21	09:20:00	0	0	14	Eastern Rosella	0	0	NIL	NIL	NIL	NIL	5	0
Hall, Mark	2012-06-19	Bennetts	LS7	LS	LS7LS	1	2012-04-21	09:20:00	0	0	14	Eastern Rosella	6	0	NIL	E - In	Mid canopy	Fly / Perch	0	6
Hall, Mark	2012-06-19	Bennetts	LS7	LS	LS7LS	1	2012-04-21	09:20:00	0	0	14	Galah	2	0	NIL	NIL	Ground	Forage	0	2
Hall, Mark	2012-06-19	Bennetts	LS7	LS	LS7LS	1	2012-04-21	09:20:00	0	0	14	Galah	2	0	NIL	W - In	Canopy	Fly / Perch	0	2
Hall, Mark	2012-06-19	Bennetts	LS7	LS	LS7LS	1	2012-04-21	09:20:00	0	0	14	Galah	2	0	NIL	W - Out	Canopy	Fly / Perch	0	2
Hall, Mark	2012-06-19	Bennetts	LS7	LS	LS7LS	1	2012-04-21	09:20:00	0	0	14	Galah	2	0	NIL	NIL	Ground	Forage	0	2
Hall, Mark	2012-06-19	Bennetts	LS7	LS	LS7LS	1	2012-04-21	09:20:00	0	0	14	Noisy Miner	0	0	NIL	NIL	NIL	NIL	2	0
Hall, Mark	2012-06-19	Bennetts	LS7	LS	LS7LS	1	2012-04-21	09:20:00	0	0	14	Noisy Miner	1	0	NIL	E - Out	Mid canopy	Fly / Perch	0	1
Hall, Mark	2012-06-19	Bennetts	LS7	LS	LS7LS	1	2012-04-21	09:20:00	0	0	14	Noisy Miner	3	0	NIL	E - In	Mid canopy	Fly / Perch	0	3
Hall, Mark	2012-06-19	Bennetts	LS7	LS	LS7LS	1	2012-04-21	09:20:00	0	0	14	Noisy Miner	1	0	NIL	W - In	Canopy	Fly / Perch	0	1
Hall, Mark	2012-06-19	Bennetts	LS7	LS	LS7LS	1	2012-04-21	09:20:00	0	0	14	Rufous Whistler	1	0	NIL	NIL	Mid canopy	Perch / Forage	0	1
Hall, Mark	2012-06-19	Bennetts	LS7	LS	LS7LS	1	2012-04-21	09:20:00	0	0	14	Striated Pardalote	4	0	NIL	NIL	Canopy	Forage	0	4
Hall, Mark	2012-06-18	Orr	LS8	CS	LS8CS	1	2012-05-07	14:05:00	1	8	13	Australian Magpie	0	0	NIL	NIL	NIL	NIL	6	0
Hall, Mark	2012-06-18	Orr	LS8	CS	LS8CS	1	2012-05-07	14:05:00	1	8	13	Common Bronzewing	1	0	18	W - Along	Ground	Flush	0	1
Hall, Mark	2012-06-18	Orr	LS8	CS	LS8CS	1	2012-05-07	14:05:00	1	8	13	Eastern Rosella	0	0	NIL	NIL	NIL	NIL	0	0
Hall, Mark	2012-06-18	Orr	LS8	CS	LS8CS	1	2012-05-07	14:05:00	1	8	13	Eastern Rosella	0	0	38	E - In	Fence	Fly / Perch	0	0
Hall, Mark	2012-06-18	Orr	LS8	CS	LS8CS	1	2012-05-07	14:05:00	1	8	13	Galah	2	0	NIL	N - Across	Canopy	Fly	0	2
Hall, Mark	2012-06-18	Orr	LS8	CS	LS8CS	1	2012-05-07	14:05:00	1	8	13	Grey-crowned Babbler	3	0	51	NIL	Low Branch	Perch	0	3
Hall, Mark	2012-06-18	Orr	LS8	CS	LS8CS	1	2012-05-07	14:05:00	1	8	13	Grey-crowned Babbler	4	0	33	E - Out	Fence	Fly / Perch	0	4
Hall, Mark	2012-06-18	Orr	LS8	CS	LS8CS	1	2012-05-07	14:05:00	1	8	13	Magpie-lark	0	0	NIL	NIL	NIL	NIL	0	0
Hall, Mark	2012-06-18	Orr	LS8	CS	LS8CS	1	2012-05-07	14:05:00	1	8	13	Noisy Miner	1	0	21	NIL	Canopy	Perch	0	1
Hall, Mark	2012-06-18	Orr	LS8	CS	LS8CS	1	2012-05-07	14:05:00	1	8	13	Noisy Miner	1	0	17	N - Along	Canopy	Fly / Perch	0	1
Hall, Mark	2012-06-18	Orr	LS8	CS	LS8CS	1	2012-05-07	14:05:00	1	8	13	Noisy Miner	3	0	52	Circling	Mid canopy	Fly/ Chase	0	3
Hall, Mark	2012-06-18	Orr	LS8	CS	LS8CS	1	2012-05-07	14:05:00	1	8	13	Noisy Miner	2	0	56	NIL	Mid canopy	Harassment	0	2
Hall, Mark	2012-06-18	Orr	LS8	LS	LS8LS	1	2012-05-07	14:50:00	0	7	13	Australian Magpie	1	0	21	W - Out	Mid canopy	Fly	0	1
Hall, Mark	2012-06-18	Orr	LS8	LS	LS8LS	1	2012-05-07	14:50:00	0	7	13	Australian Raven	0	0	NIL	NIL	NIL	NIL	1	0
Hall, Mark	2012-06-18	Orr	LS8	LS	LS8LS	1	2012-05-07	14:50:00	0	7	13	Grey Butcherbird	1	0	23	NIL	Canopy	Perch	0	1
Hall, Mark	2012-06-18	Orr	LS8	LS	LS8LS	1	2012-05-07	14:50:00	0	7	13	Little Raven	0	0	NIL	NIL	NIL	NIL	4	0
Hall, Mark	2012-06-18	Orr	LS8	LS	LS8LS	1	2012-05-07	14:50:00	0	7	13	Noisy Miner	2	0	25	S - Along	Canopy	Fly / Perch	0	2
Hall, Mark	2012-06-18	Wet Lane	LS9	CS	LS9CS	1	2012-05-07	15:30:00	1	6	13	Australian Magpie	1	0	21	NIL	Mid canopy	Fly / Perch	0	1
Hall, Mark	2012-06-18	Wet Lane	LS9	CS	LS9CS	1	2012-05-07	15:30:00	1	6	13	Australian Magpie	0	0	NIL	NIL	NIL	NIL	2	0
Hall, Mark	2012-06-18	Wet Lane	LS9	CS	LS9CS	1	2012-05-07	15:30:00	1	6	13	Australian Raven	0	0	NIL	NIL	NIL	NIL	2	0
Hall, Mark	2012-06-18	Wet Lane	LS9	CS	LS9CS	1	2012-05-07	15:30:00	1	6	13	Eastern Rosella	0	0	NIL	NIL	NIL	NIL	2	0
Hall, Mark	2012-06-18	Wet Lane	LS9	CS	LS9CS	1	2012-05-07	15:30:00	1	6	13	Eastern Rosella	2	0	22	NIL	Canopy	Perch	0	2
Hall, Mark	2012-06-18	Wet Lane	LS9	CS	LS9CS	1	2012-05-07	15:30:00	1	6	13	Galah	0	0	NIL	NIL	NIL	NIL	6	0
Hall, Mark	2012-06-18	Wet Lane	LS9	CS	LS9CS	1	2012-05-07	15:30:00	1	6	13	Grey Butcherbird	1	0	17	NIL	Fence	Perch	0	1
Hall, Mark	2012-06-18	Wet Lane	LS9	CS	LS9CS	1	2012-05-07	15:30:00	1	6	13	Little Raven	0	0	NIL	NIL	NIL	NIL	3	0
Hall, Mark	2012-06-18	Wet Lane	LS9	CS	LS9CS	1	2012-05-07	15:30:00	1	6	13	Noisy Miner	2	0	22	W - In	Mid canopy	Fly / Perch	0	2
Hall, Mark	2012-06-18	Wet Lane	LS9	CS	LS9CS	1	2012-05-07	15:30:00	1	6	13	Noisy Miner	0	0	NIL	NIL	NIL	NIL	1	0
Hall, Mark	2012-06-18	Wet Lane	LS9	CS	LS9CS	1	2012-05-07	15:30:00	1	6	13	White-winged Chough	6	0	13	E - Along	Ground	Fly / Perch	0	6
Hall, Mark	2012-06-18	Wet Lane	LS9	LS	LS9LS	1	2012-05-07	16:05:00	0	4	14	Australian Magpie	2	0	98	NIL	Ground	Forage	0	2
Hall, Mark	2012-06-18	Wet Lane	LS9	LS	LS9LS	1	2012-05-07	16:05:00	0	4	14	Eastern Rosella	2	0	40	E - Out	Mid canopy	Fly	0	2
Hall, Mark	2012-06-18	Wet Lane	LS9	LS	LS9LS	1	2012-05-07	16:05:00	0	4	14	Eastern Rosella	2	0	35	NIL	Mid canopy	Fly / Perch	0	2
Hall, Mark	2012-06-18	Wet Lane	LS9	LS	LS9LS	1	2012-05-07	16:05:00	0	4	14	Eastern Rosella	1	0	23	N - Along	Canopy	Fly	0	1
Hall, Mark	2012-06-18	Wet Lane	LS9	LS	LS9LS	1	2012-05-07	16:05:00	0	4	14	Eastern Rosella	4	0	19	N - Along	Canopy	Fly / Perch	0	4
Hall, Mark	2012-06-18	Wet Lane	LS9	LS	LS9LS	1	2012-05-07	16:05:00	0	4	14	Galah	5	0	37	E - Across	Canopy	Fly	0	5
Hall, Mark	2012-06-18	Wet Lane	LS9	LS	LS9LS	1	2012-05-07	16:05:00	0	4	14	Musk Lorikeet	0	0	NIL	NIL	NIL	NIL	1	0
Hall, Mark	2012-06-18	Wet Lane	LS9	LS	LS9LS	1	2012-05-07	16:05:00	0	4	14	Noisy Miner	0	0	NIL	NIL	NIL	NIL	1	0
Hall, Mark	2012-06-18	Wet Lane	LS9	LS	LS9LS	1	2012-05-07	16:05:00	0	4	14	Noisy Miner	1	0	33	NIL	Canopy	Perch	0	1
Hall, Mark	2012-06-18	Wet Lane	LS9	LS	LS9LS	1	2012-05-07	16:05:00	0	4	14	Noisy Miner	2	0	35	NIL	Canopy	Perch / Call	0	2
Hall, Mark	2012-06-18	Wet Lane	LS9	LS	LS9LS	1	2012-05-07	16:05:00	0	4	14	Sulphur-crested Cockatoo	0	0	NIL	NIL	NIL	NIL	2	0
Hall, Mark	2012-06-18	Wet Lane	LS9	LS	LS9LS	1	2012-05-07	16:05:00	0	4	14	White-winged Chough	0	0	NIL	NIL	NIL	NIL	8	0
Hall, Mark	2012-06-21	Drysdale	LS16	CS	LS16CS	2	2012-05-24	13:50:00	0	8	14	Musk Lorikeet	8	0	30	NIL	Canopy	Perch / Forage	0	8
Hall, Mark	2012-06-21	Drysdale	LS16	CS	LS16CS	2	2012-05-24	13:50:00	0	8	14	Red Wattlebird	0	1	NIL	NIL	NIL	NIL	0	1
Hall, Mark	2012-06-21	Drysdale	LS16	CS	LS16CS	2	2012-05-24	13:50:00	0	8	14	White-plumed Honeyeater	8	0	49	NIL	Canopy	Fly/ Chase	0	8
Hall, Mark	2012-06-21	Drysdale	LS16	CS	LS16CS	2	2012-05-24	13:50:00	0	8	14	Red Wattlebird	2	0	40	NIL	Canopy	Perch	0	2
Hall, Mark	2012-06-21	Drysdale	LS16	CS	LS16CS	2	2012-05-24	13:50:00	0	8	14	Australian Magpie	0	0	47	NIL	NIL	NIL	1	0
Hall, Mark	2012-06-21	Drysdale	LS16	CS	LS16CS	2	2012-05-24	13:50:00	0	8	14	White-plumed Honeyeater	4	0	47	NIL	Canopy	Forage	0	4
Hall, Mark	2012-06-21	Drysdale	LS16	CS	LS16CS	2	2012-05-24	13:50:00	0	8	14	Galah	2	0	23	W - Along	Mid canopy	Fly / Perch	0	2
Hall, Mark	2012-06-21	Drysdale	LS16	CS	LS16CS	2	2012-05-24	13:50:00	0	8	14	Eastern Rosella	1	0	26	S - Along	Mid canopy	Fly / Perch	0	1
Hall, Mark	2012-06-21	Drysdale	LS16	CS	LS16CS	2	2012-05-24	13:50:00	0	8	14	Musk Lorikeet	0	0	NIL	NIL	NIL	NIL	10	0
Hall, Mark	2012-06-21	Drysdale	LS16	CS	LS16CS	2	2012-05-24	13:50:00	0	8	14	Welcome Swallow	0	0	NIL	NIL	NIL	NIL	2	0
Hall, Mark	2012-06-21	Drysdale	LS16	CS	LS16CS	2	2012-05-24	13:50:00	0	8	14	Eastern Rosella	2	0	NIL	W - Along	Mid canopy	Fly	0	2
Hall, Mark	2012-06-21	Drysdale	LS16	CS	LS16CS	2	2012-05-24	13:50:00	0	8	14	White-plumed Honeyeater	4	0	12	NIL	Canopy	Forage	0	4
Hall, Mark	2012-06-21	Drysdale	LS16	CS	LS16CS	2	2012-05-24	13:50:00	0	8	14	Australian Magpie	2	0	66	NIL	Ground	Forage	0	2
Hall, Mark	2012-06-21	Drysdale	LS16	CS	LS16CS	2	2012-05-24	13:50:00	0	8	14	Grey Fantail	1	0	9	NIL	Canopy	Perch	0	1
Hall, Mark	2012-06-21	Drysdale	LS16	CS	LS16CS	2	2012-05-24	13:50:00	0	8	14	Red Wattlebird	0	0	45	NIL	NIL	NIL	1	0
Hall, Mark	2012-06-21	Drysdale	LS16	CS	LS16CS	2	2012-05-24	13:50:00	0	8	14	Tree Martin	3	0	39	Circling	Canopy	Hawking	0	3
Hall, Mark	2012-06-21	Drysdale	LS16	CS	LS16CS	2	2012-05-24	13:50:00	0	8	14	Willie Wagtail	0	1	NIL	NIL	NIL	NIL	0	1
Hall, Mark	2012-06-21	Drysdale	LS16	LS	LS16LS	2	2012-05-24	15:20:00	1	8	14	Australian Raven	0	0	NIL	NIL	NIL	NIL	1	0
Hall, Mark	2012-06-21	Drysdale	LS16	LS	LS16LS	2	2012-05-24	15:20:00	1	8	14	Australian Raven	3	0	31	S - Along	Canopy	Fly / Perch	0	3
Hall, Mark	2012-06-21	Drysdale	LS16	LS	LS16LS	2	2012-05-24	15:20:00	1	8	14	Yellow-plumed Honeyeater	1	0	30	NIL	Canopy	Perch	0	1
Hall, Mark	2012-06-21	Drysdale	LS16	LS	LS16LS	2	2012-05-24	15:20:00	1	8	14	Red Wattlebird	0	1	12	NIL	Canopy	Perch	0	1
Hall, Mark	2012-06-21	Drysdale	LS16	LS	LS16LS	2	2012-05-24	15:20:00	1	8	14	Australian Magpie	4	0	71	E - In	Mid canopy	Fly / Perch	0	4
Hall, Mark	2012-06-21	Drysdale	LS16	LS	LS16LS	2	2012-05-24	15:20:00	1	8	14	Australian Magpie	0	0	NIL	NIL	NIL	NIL	2	0
Hall, Mark	2012-06-21	Drysdale	LS16	LS	LS16LS	2	2012-05-24	15:20:00	1	8	14	Galah	10	0	44	N - Along	Canopy	Fly	0	10
Hall, Mark	2012-06-21	Drysdale	LS16	LS	LS16LS	2	2012-05-24	15:20:00	1	8	14	Galah	0	0	NIL	NIL	NIL	NIL	12	0
Hall, Mark	2012-06-21	Drysdale	LS16	LS	LS16LS	2	2012-05-24	15:20:00	1	8	14	Eastern Rosella	1	0	38	N - Along	Canopy	Fly / Perch	0	1
Hall, Mark	2012-06-21	Drysdale	LS16	LS	LS16LS	2	2012-05-24	15:20:00	1	8	14	Noisy Miner	2	0	41	NIL	Canopy	Perch	0	2
Hall, Mark	2012-06-21	Drysdale	LS16	LS	LS16LS	2	2012-05-24	15:20:00	1	8	14	Eastern Rosella	6	0	21	N - Along	Canopy	Fly / Perch	0	6
Hall, Mark	2012-06-21	Drysdale	LS16	LS	LS16LS	2	2012-05-24	15:20:00	1	8	14	Magpie-lark	2	0	49	E - In	Canopy	Fly / Perch	0	2
Hall, Mark	2012-06-21	Drysdale	LS16	LS	LS16LS	2	2012-05-24	15:20:00	1	8	14	Galah	0	0	NIL	NIL	NIL	NIL	2	0
Hall, Mark	2012-06-21	Drysdale	LS16	LS	LS16LS	2	2012-05-24	15:20:00	1	8	14	Magpie-lark	0	0	NIL	NIL	NIL	NIL	2	0
Hall, Mark	2012-06-21	Drysdale	LS16	LS	LS16LS	2	2012-05-24	15:20:00	1	8	14	Little Raven	0	0	NIL	NIL	NIL	NIL	6	0
Hall, Mark	2012-06-21	Ziebells	LS18	LS	LS18LS	2	2012-05-24	09:50:00	1	7	9	Crested Pigeon	1	0	9	S - Along	Canopy	Fly / Perch	0	1
Hall, Mark	2012-06-21	Ziebells	LS18	LS	LS18LS	2	2012-05-24	09:50:00	1	7	9	Sulphur-crested Cockatoo	0	0	NIL	NIL	NIL	NIL	2	0
Hall, Mark	2012-06-21	Ziebells	LS18	LS	LS18LS	2	2012-05-24	09:50:00	1	7	9	Australian Magpie	0	0	NIL	NIL	NIL	NIL	1	0
Hall, Mark	2012-06-21	Ziebells	LS18	LS	LS18LS	2	2012-05-24	09:50:00	1	7	9	Noisy Miner	2	0	35	NIL	Canopy	Perch	0	2
Hall, Mark	2012-06-21	Ziebells	LS18	LS	LS18LS	2	2012-05-24	09:50:00	1	7	9	Australian Raven	0	0	NIL	NIL	NIL	NIL	2	0
Hall, Mark	2012-06-21	Ziebells	LS18	LS	LS18LS	2	2012-05-24	09:50:00	1	7	9	Eastern Rosella	2	0	26	N - Along	Mid canopy	Fly	0	2
Hall, Mark	2012-06-21	Ziebells	LS18	LS	LS18LS	2	2012-05-24	09:50:00	1	7	9	Crested Pigeon	1	0	21	N - Along	Mid canopy	Fly	0	1
Hall, Mark	2012-06-21	Ziebells	LS18	LS	LS18LS	2	2012-05-24	09:50:00	1	7	9	Eastern Rosella	2	0	35	N - Along	Canopy	Fly / Perch	0	2
Hall, Mark	2012-06-21	Ziebells	LS18	LS	LS18LS	2	2012-05-24	09:50:00	1	7	9	Eastern Rosella	3	0	12	NIL	Canopy	Perch	0	3
Hall, Mark	2012-06-21	Ziebells	LS18	LS	LS18LS	2	2012-05-24	09:50:00	1	7	9	Australian Magpie	0	0	72	NIL	NIL	NIL	5	0
Hall, Mark	2012-06-21	Ziebells	LS18	LS	LS18LS	2	2012-05-24	09:50:00	1	7	9	Noisy Miner	0	1	14	NIL	Canopy	Perch	0	1
Hall, Mark	2012-06-21	Ziebells	LS18	LS	LS18LS	2	2012-05-24	09:50:00	1	7	9	Sulphur-crested Cockatoo	0	0	NIL	NIL	NIL	NIL	4	0
Hall, Mark	2012-06-21	Ziebells	LS18	LS	LS18LS	2	2012-05-24	09:50:00	1	7	9	Whistling Kite	0	0	NIL	NIL	NIL	NIL	1	0
Hall, Mark	2012-06-21	Ziebells	LS18	LS	LS18LS	2	2012-05-24	09:50:00	1	7	9	Restless Flycatcher	0	0	NIL	NIL	NIL	NIL	1	0
Hall, Mark	2012-06-21	Ziebells	LS18	LS	LS18LS	2	2012-05-24	09:50:00	1	7	9	Magpie-lark	0	0	44	NIL	NIL	NIL	4	0
Hall, Mark	2012-06-21	Ziebells	LS18	LS	LS18LS	2	2012-05-24	09:50:00	1	7	9	Australian Raven	0	0	126	NIL	NIL	NIL	2	0
Hall, Mark	2012-06-21	Ziebells	LS18	LS	LS18LS	2	2012-05-24	09:50:00	1	7	9	Noisy Miner	0	0	NIL	NIL	NIL	NIL	3	0
Hall, Mark	2012-06-21	Ziebells	LS18	CS	LS18CS	2	2012-05-24	10:40:00	0	7	9	Little Lorikeet	0	0	NIL	NIL	NIL	NIL	2	0
Hall, Mark	2012-06-21	Ziebells	LS18	CS	LS18CS	2	2012-05-24	10:40:00	0	7	9	Sulphur-crested Cockatoo	0	0	NIL	NIL	NIL	NIL	40	0
Hall, Mark	2012-06-21	Ziebells	LS18	CS	LS18CS	2	2012-05-24	10:40:00	0	7	9	Eastern Rosella	3	0	61	S - Along	Canopy	Fly / Perch	0	3
Hall, Mark	2012-06-21	Ziebells	LS18	CS	LS18CS	2	2012-05-24	10:40:00	0	7	9	Australian Magpie	0	0	74	NIL	NIL	NIL	1	0
Hall, Mark	2012-06-21	Ziebells	LS18	CS	LS18CS	2	2012-05-24	10:40:00	0	7	9	Sulphur-crested Cockatoo	2	0	105	E - Along	Canopy	Fly	0	2
Hall, Mark	2012-06-21	Ziebells	LS18	CS	LS18CS	2	2012-05-24	10:40:00	0	7	9	Noisy Miner	1	0	12	N - Along	Canopy	Fly / Perch	0	1
Hall, Mark	2012-06-21	Ziebells	LS18	CS	LS18CS	2	2012-05-24	10:40:00	0	7	9	Musk Lorikeet	0	0	NIL	NIL	NIL	NIL	2	0
Hall, Mark	2012-06-21	Ziebells	LS18	CS	LS18CS	2	2012-05-24	10:40:00	0	7	9	Eastern Rosella	2	0	40	E - Along	Mid canopy	Fly / Perch	0	2
Hall, Mark	2012-06-21	Ziebells	LS18	CS	LS18CS	2	2012-05-24	10:40:00	0	7	9	Noisy Miner	7	0	12	W - Along	Canopy	Fly / Perch	0	7
Hall, Mark	2012-06-21	Ziebells	LS18	CS	LS18CS	2	2012-05-24	10:40:00	0	7	9	Eastern Rosella	1	0	45	NIL	Canopy	Perch	0	1
Hall, Mark	2012-06-21	Ziebells	LS18	CS	LS18CS	2	2012-05-24	10:40:00	0	7	9	Musk Lorikeet	0	0	NIL	NIL	NIL	NIL	25	0
Hall, Mark	2012-06-21	Ziebells	LS18	CS	LS18CS	2	2012-05-24	10:40:00	0	7	9	Striated Pardalote	0	2	NIL	NIL	NIL	NIL	0	2
Hall, Mark	2012-06-21	Ziebells	LS18	CS	LS18CS	2	2012-05-24	10:40:00	0	7	9	Australian Magpie	0	0	103	NIL	NIL	NIL	2	0
Hall, Mark	2012-06-21	Ziebells	LS18	CS	LS18CS	2	2012-05-24	10:40:00	0	7	9	Australian Magpie	1	0	12	N - In	Mid canopy	Perch	0	1
Hall, Mark	2012-06-21	Ziebells	LS18	CS	LS18CS	2	2012-05-24	10:40:00	0	7	9	Eastern Rosella	1	0	12	NIL	Canopy	Perch	0	1
Hall, Mark	2012-06-21	Ziebells	LS18	CS	LS18CS	2	2012-05-24	10:40:00	0	7	9	Australian Magpie	0	0	NIL	NIL	NIL	NIL	3	0
Hall, Mark	2012-06-21	Ziebells	LS18	CS	LS18CS	2	2012-05-24	10:40:00	0	7	9	Red-rumped Parrot	2	0	40	NIL	Canopy	Perch	0	2
Hall, Mark	2012-06-21	Pranjip	LS15	CS	LS15CS	2	2012-05-24	16:50:00	0	8	12	Willie Wagtail	0	1	NIL	NIL	NIL	NIL	0	1
Hall, Mark	2012-06-21	Pranjip	LS15	CS	LS15CS	2	2012-05-24	16:50:00	0	8	12	Australian Magpie	0	0	73	NIL	NIL	NIL	7	0
Hall, Mark	2012-06-21	Pranjip	LS15	CS	LS15CS	2	2012-05-24	16:50:00	0	8	12	Noisy Miner	0	0	NIL	NIL	NIL	NIL	2	0
Hall, Mark	2012-06-21	Pranjip	LS15	CS	LS15CS	2	2012-05-24	16:50:00	0	8	12	Australian Raven	0	0	NIL	NIL	NIL	NIL	2	0
Hall, Mark	2012-06-21	Pranjip	LS15	CS	LS15CS	2	2012-05-24	16:50:00	0	8	12	Noisy Miner	1	0	75	NIL	Canopy	Perch	0	1
Hall, Mark	2012-06-21	Pranjip	LS15	CS	LS15CS	2	2012-05-24	16:50:00	0	8	12	Eastern Rosella	4	0	72	E - In	Canopy	Fly / Perch	0	4
Hall, Mark	2012-06-21	Pranjip	LS15	CS	LS15CS	2	2012-05-24	16:50:00	0	8	12	Galah	0	0	NIL	NIL	NIL	NIL	2	0
Hall, Mark	2012-06-21	Pranjip	LS15	CS	LS15CS	2	2012-05-24	16:50:00	0	8	12	Galah	2	0	28	W - Across	Canopy	Fly	0	2
Hall, Mark	2012-06-21	Pranjip	LS15	CS	LS15CS	2	2012-05-24	16:50:00	0	8	12	Noisy Miner	6	0	17	NIL	Canopy	Perch / Call	0	6
Hall, Mark	2012-06-21	Pranjip	LS15	CS	LS15CS	2	2012-05-24	16:50:00	0	8	12	Red-rumped Parrot	5	0	60	N - Along	Canopy	Fly / Perch	0	5
Hall, Mark	2012-06-21	Pranjip	LS15	CS	LS15CS	2	2012-05-24	16:50:00	0	8	12	Australian Magpie	2	0	100	NIL	Ground	Forage	0	2
Hall, Mark	2012-06-21	Pranjip	LS15	CS	LS15CS	2	2012-05-24	16:50:00	0	8	12	Eastern Rosella	8	0	36	S - Along	Canopy	Fly / Perch	0	8
Hall, Mark	2012-06-21	Pranjip	LS15	CS	LS15CS	2	2012-05-24	16:50:00	0	8	12	Eastern Rosella	6	0	7	E - In	Mid canopy	Fly / Perch	0	6
Hall, Mark	2012-06-21	Pranjip	LS15	CS	LS15CS	2	2012-05-24	16:50:00	0	8	12	Eastern Rosella	5	0	11	N - Along	Mid canopy	Fly / Perch	0	5
Hall, Mark	2012-06-21	Pranjip	LS15	CS	LS15CS	2	2012-05-24	16:50:00	0	8	12	Noisy Miner	0	2	40	NIL	Mid canopy	Perch / Call	0	2
Hall, Mark	2012-06-21	Pranjip	LS15	CS	LS15CS	2	2012-05-24	16:50:00	0	8	12	Musk Lorikeet	0	0	NIL	NIL	NIL	NIL	4	0
Hall, Mark	2012-06-21	Pranjip	LS15	CS	LS15CS	2	2012-05-24	16:50:00	0	8	12	Brown Falcon	0	0	NIL	NIL	NIL	NIL	1	0
Hall, Mark	2012-06-21	Williams	LS11	CS	LS11CS	2	2012-05-25	10:45:00	0	8	8	Noisy Miner	1	0	13	NIL	Canopy	Perch / Call	0	1
Hall, Mark	2012-06-21	Williams	LS11	CS	LS11CS	2	2012-05-25	10:45:00	0	8	8	Australian Magpie	2	0	45	NIL	Canopy	Fly / Perch	0	2
Hall, Mark	2012-06-21	Williams	LS11	CS	LS11CS	2	2012-05-25	10:45:00	0	8	8	Noisy Miner	0	0	NIL	NIL	NIL	NIL	5	0
Hall, Mark	2012-06-21	Williams	LS11	CS	LS11CS	2	2012-05-25	10:45:00	0	8	8	Little Raven	0	0	NIL	NIL	NIL	NIL	2	0
Hall, Mark	2012-06-21	Williams	LS11	CS	LS11CS	2	2012-05-25	10:45:00	0	8	8	Eastern Rosella	0	0	NIL	NIL	NIL	NIL	4	0
Hall, Mark	2012-06-21	Williams	LS11	CS	LS11CS	2	2012-05-25	10:45:00	0	8	8	Noisy Miner	0	0	48	NIL	NIL	NIL	4	0
Hall, Mark	2012-06-21	Williams	LS11	CS	LS11CS	2	2012-05-25	10:45:00	0	8	8	Australian Magpie	0	0	NIL	NIL	NIL	NIL	1	0
Hall, Mark	2012-06-21	Williams	LS11	CS	LS11CS	2	2012-05-25	10:45:00	0	8	8	Galah	0	0	NIL	NIL	NIL	NIL	2	0
Hall, Mark	2012-06-21	Williams	LS11	CS	LS11CS	2	2012-05-25	10:45:00	0	8	8	Noisy Miner	1	0	31	NIL	Canopy	Forage	0	1
Hall, Mark	2012-06-21	Williams	LS11	CS	LS11CS	2	2012-05-25	10:45:00	0	8	8	Galah	0	0	NIL	NIL	NIL	NIL	9	0
Hall, Mark	2012-06-21	Williams	LS11	CS	LS11CS	2	2012-05-25	10:45:00	0	8	8	Noisy Miner	1	0	17	NIL	Trunk/Major branch	Forage	0	1
Hall, Mark	2012-06-21	Williams	LS11	CS	LS11CS	2	2012-05-25	10:45:00	0	8	8	Noisy Miner	1	0	13	NIL	Trunk/Major branch	Forage	0	1
Hall, Mark	2012-06-21	Williams	LS11	CS	LS11CS	2	2012-05-25	10:45:00	0	8	8	Eastern Rosella	2	0	22	N - In	Canopy	Fly / Perch	0	2
Hall, Mark	2012-06-21	Williams	LS11	CS	LS11CS	2	2012-05-25	10:45:00	0	8	8	Australian Raven	0	0	NIL	NIL	NIL	NIL	1	0
Hall, Mark	2012-06-21	Williams	LS11	CS	LS11CS	2	2012-05-25	10:45:00	0	8	8	Musk Lorikeet	2	0	36	Across corner	Canopy	Fly / Perch	0	2
Hall, Mark	2012-06-21	Williams	LS11	CS	LS11CS	2	2012-05-25	10:45:00	0	8	8	Welcome Swallow	0	0	NIL	NIL	NIL	NIL	4	0
Hall, Mark	2012-06-21	Williams	LS11	CS	LS11CS	2	2012-05-25	10:45:00	0	8	8	Galah	0	0	NIL	NIL	NIL	NIL	3	0
Hall, Mark	2012-06-21	Williams	LS11	CS	LS11CS	2	2012-05-25	10:45:00	0	8	8	Black-shouldered Kite	0	0	NIL	NIL	NIL	NIL	1	0
Hall, Mark	2012-06-21	Williams	LS11	LS	LS11LS	2	2012-05-25	10:00:00	0	8	8	Eastern Rosella	0	1	NIL	NIL	NIL	NIL	0	1
Hall, Mark	2012-06-21	Williams	LS11	LS	LS11LS	2	2012-05-25	10:00:00	0	8	8	Australian Magpie	3	0	103	NIL	Ground	Forage	0	3
Hall, Mark	2012-06-21	Williams	LS11	LS	LS11LS	2	2012-05-25	10:00:00	0	8	8	Australian Raven	0	0	NIL	NIL	NIL	NIL	2	0
Hall, Mark	2012-06-21	Williams	LS11	LS	LS11LS	2	2012-05-25	10:00:00	0	8	8	Tree Martin	10	0	64	NIL	Canopy	Hawking	0	10
Hall, Mark	2012-06-21	Williams	LS11	LS	LS11LS	2	2012-05-25	10:00:00	0	8	8	Tree Martin	0	0	NIL	NIL	NIL	NIL	20	0
Hall, Mark	2012-06-21	Williams	LS11	LS	LS11LS	2	2012-05-25	10:00:00	0	8	8	Flame Robin	1	0	23	NIL	Fence	Perch	0	1
Hall, Mark	2012-06-21	Williams	LS11	LS	LS11LS	2	2012-05-25	10:00:00	0	8	8	Willie Wagtail	1	0	60	NIL	Ground	Forage	0	1
Hall, Mark	2012-06-21	Williams	LS11	LS	LS11LS	2	2012-05-25	10:00:00	0	8	8	Red Wattlebird	0	1	NIL	NIL	NIL	NIL	0	1
Hall, Mark	2012-06-21	Williams	LS11	LS	LS11LS	2	2012-05-25	10:00:00	0	8	8	Eastern Rosella	0	2	NIL	NIL	NIL	NIL	0	2
Hall, Mark	2012-06-21	Williams	LS11	LS	LS11LS	2	2012-05-25	10:00:00	0	8	8	Australian Raven	1	0	19	N - Along	Mid canopy	Fly / Perch	0	1
Hall, Mark	2012-06-21	Williams	LS11	LS	LS11LS	2	2012-05-25	10:00:00	0	8	8	Australian Raven	0	2	NIL	NIL	NIL	NIL	0	2
Hall, Mark	2012-06-21	Williams	LS11	LS	LS11LS	2	2012-05-25	10:00:00	0	8	8	Galah	2	0	27	E - Out	Mid canopy	Fly	0	2
Hall, Mark	2012-06-21	Williams	LS11	LS	LS11LS	2	2012-05-25	10:00:00	0	8	8	Restless Flycatcher	0	0	49	NIL	NIL	NIL	2	0
Hall, Mark	2012-06-21	Williams	LS11	LS	LS11LS	2	2012-05-25	10:00:00	0	8	8	White-plumed Honeyeater	3	0	45	NIL	Log	Perch	0	3
Hall, Mark	2012-06-21	Williams	LS11	LS	LS11LS	2	2012-05-25	10:00:00	0	8	8	Laughing Kookaburra	0	0	NIL	NIL	NIL	NIL	3	0
Hall, Mark	2012-06-21	Williams	LS11	LS	LS11LS	2	2012-05-25	10:00:00	0	8	8	Grey Shrike-thrush	1	0	37	NIL	Log	Perch	0	1
Hall, Mark	2012-06-21	Williams	LS11	LS	LS11LS	2	2012-05-25	10:00:00	0	8	8	Flame Robin	1	0	21	NIL	Fence	Perch	0	1
Hall, Mark	2012-06-21	Williams	LS11	LS	LS11LS	2	2012-05-25	10:00:00	0	8	8	Australian Magpie	1	0	12	N - Along	Canopy	Fly / Perch	0	1
Hall, Mark	2012-06-21	Williams	LS11	LS	LS11LS	2	2012-05-25	10:00:00	0	8	8	Crested Shrike-tit	2	0	21	NIL	Canopy	Forage	0	2
Hall, Mark	2012-06-21	Williams	LS11	LS	LS11LS	2	2012-05-25	10:00:00	0	8	8	Willie Wagtail	2	0	8	E - In	Ground	Forage	0	2
Hall, Mark	2012-06-21	Williams	LS11	LS	LS11LS	2	2012-05-25	10:00:00	0	8	8	Red Wattlebird	1	0	21	NIL	Mid canopy	Perch	0	1
Hall, Mark	2012-06-21	Williams	LS11	LS	LS11LS	2	2012-05-25	10:00:00	0	8	8	Striated Pardalote	4	0	10	NIL	Canopy	Forage	0	4
Hall, Mark	2012-06-21	Williams	LS11	LS	LS11LS	2	2012-05-25	10:00:00	0	8	8	Superb Fairy-wren	1	0	10	NIL	Mid canopy	Perch	0	1
Hall, Mark	2012-06-21	Hogans	LS13	CS	LS13CS	2	2012-05-25	12:00:00	1	0	8	Sulphur-crested Cockatoo	0	0	149	NIL	NIL	NIL	150	0
Hall, Mark	2012-06-21	Hogans	LS13	CS	LS13CS	2	2012-05-25	12:00:00	1	0	8	Superb Fairy-wren	0	2	NIL	NIL	NIL	NIL	0	2
Hall, Mark	2012-06-21	Hogans	LS13	CS	LS13CS	2	2012-05-25	12:00:00	1	0	8	Laughing Kookaburra	1	0	34	Across corner	Canopy	Fly / Perch	0	1
Hall, Mark	2012-06-21	Hogans	LS13	CS	LS13CS	2	2012-05-25	12:00:00	1	0	8	Galah	0	0	NIL	NIL	NIL	NIL	8	0
Hall, Mark	2012-06-21	Hogans	LS13	CS	LS13CS	2	2012-05-25	12:00:00	1	0	8	Little Raven	0	0	NIL	NIL	NIL	NIL	6	0
Hall, Mark	2012-06-21	Hogans	LS13	CS	LS13CS	2	2012-05-25	12:00:00	1	0	8	Red Wattlebird	0	1	NIL	NIL	NIL	NIL	0	1
Hall, Mark	2012-06-21	Creighton Siding	LS17	CS	LS17CS	2	2012-05-26	09:40:00	0	8	9	Pied Currawong	0	0	84	NIL	NIL	NIL	1	0
Hall, Mark	2012-06-21	Creighton Siding	LS17	CS	LS17CS	2	2012-05-26	09:40:00	0	8	9	White-winged Chough	0	0	88	NIL	NIL	NIL	7	0
Hall, Mark	2012-06-21	Creighton Siding	LS17	CS	LS17CS	2	2012-05-26	09:40:00	0	8	9	Galah	2	0	14	W - Across	Canopy	Fly	0	2
Hall, Mark	2012-06-21	Creighton Siding	LS17	CS	LS17CS	2	2012-05-26	09:40:00	0	8	9	Eastern Rosella	2	0	24	S - In	Mid canopy	Fly / Perch	0	2
Hall, Mark	2012-06-21	Creighton Siding	LS17	CS	LS17CS	2	2012-05-26	09:40:00	0	8	9	Noisy Miner	1	0	24	S - In	Mid canopy	Fly / Perch	0	1
Hall, Mark	2012-06-21	Creighton Siding	LS17	CS	LS17CS	2	2012-05-26	09:40:00	0	8	9	Pied Currawong	1	0	54	NIL	Mid canopy	Perch	0	1
Hall, Mark	2012-06-21	Creighton Siding	LS17	CS	LS17CS	2	2012-05-26	09:40:00	0	8	9	Noisy Miner	1	0	NIL	W - In	Mid canopy	Fly / Perch	0	1
Hall, Mark	2012-06-21	Creighton Siding	LS17	CS	LS17CS	2	2012-05-26	09:40:00	0	8	9	Noisy Miner	0	0	NIL	NIL	NIL	NIL	1	0
Hall, Mark	2012-06-21	Creighton Siding	LS17	CS	LS17CS	2	2012-05-26	09:40:00	0	8	9	Noisy Miner	1	0	5	N - Along	Mid canopy	Fly	0	1
Hall, Mark	2012-06-21	Creighton Siding	LS17	CS	LS17CS	2	2012-05-26	09:40:00	0	8	9	Noisy Miner	2	0	26	S - Along	Mid canopy	Fly / Perch	0	2
Hall, Mark	2012-06-21	Creighton Siding	LS17	CS	LS17CS	2	2012-05-26	09:40:00	0	8	9	Noisy Miner	1	0	12	NIL	Mid canopy	Forage	0	1
Hall, Mark	2012-06-21	Creighton Siding	LS17	CS	LS17CS	2	2012-05-26	09:40:00	0	8	9	Australian Magpie	0	0	NIL	NIL	NIL	NIL	5	0
Hall, Mark	2012-06-21	Creighton Siding	LS17	CS	LS17CS	2	2012-05-26	09:40:00	0	8	9	Crimson Rosella	0	0	54	NIL	NIL	NIL	3	0
Hall, Mark	2012-06-21	Creighton Siding	LS17	CS	LS17CS	2	2012-05-26	09:40:00	0	8	9	Galah	0	0	NIL	NIL	NIL	NIL	4	0
Hall, Mark	2012-06-21	Creighton Siding	LS17	CS	LS17CS	2	2012-05-26	09:40:00	0	8	9	Noisy Miner	4	0	17	NIL	Mid canopy	Perch / Call	0	4
Hall, Mark	2012-06-21	Creighton Siding	LS17	CS	LS17CS	2	2012-05-26	09:40:00	0	8	9	Galah	2	0	36	S - In	Canopy	Fly / Perch	0	2
Hall, Mark	2012-06-21	Creighton Siding	LS17	CS	LS17CS	2	2012-05-26	09:40:00	0	8	9	Little Raven	0	0	NIL	NIL	NIL	NIL	4	0
Hall, Mark	2012-06-21	Creighton Siding	LS17	CS	LS17CS	2	2012-05-26	09:40:00	0	8	9	Crimson Rosella	1	0	45	NIL	Canopy	Forage	0	1
Hall, Mark	2012-06-21	Creighton Siding	LS17	LS	LS17LS	2	2012-05-26	10:15:00	0	8	9	Little Raven	0	0	NIL	NIL	NIL	NIL	70	0
Hall, Mark	2012-06-21	Creighton Siding	LS17	LS	LS17LS	2	2012-05-26	10:15:00	0	8	9	Australian Magpie	0	0	NIL	NIL	NIL	NIL	14	0
Hall, Mark	2012-06-21	Creighton Siding	LS17	LS	LS17LS	2	2012-05-26	10:15:00	0	8	9	Noisy Miner	6	0	12	N - Along	Canopy	Fly / Perch	0	6
Hall, Mark	2012-06-21	Creighton Siding	LS17	LS	LS17LS	2	2012-05-26	10:15:00	0	8	9	Galah	0	0	NIL	NIL	NIL	NIL	6	0
Hall, Mark	2012-06-21	Creighton Siding	LS17	LS	LS17LS	2	2012-05-26	10:15:00	0	8	9	Striated Pardalote	0	2	NIL	NIL	NIL	NIL	0	2
Hall, Mark	2012-06-21	Creighton Siding	LS17	LS	LS17LS	2	2012-05-26	10:15:00	0	8	9	Noisy Miner	1	0	42	NIL	Mid canopy	Perch	0	1
Hall, Mark	2012-06-21	Creighton Siding	LS17	LS	LS17LS	2	2012-05-26	10:15:00	0	8	9	Galah	2	0	21	E - Out	Mid canopy	Fly / Perch	0	2
Hall, Mark	2012-06-21	Creighton Siding	LS17	LS	LS17LS	2	2012-05-26	10:15:00	0	8	9	Little Raven	2	0	36	W - Across	Canopy	Fly	0	2
Hall, Mark	2012-06-21	Creighton Siding	LS17	LS	LS17LS	2	2012-05-26	10:15:00	0	8	9	Australian Shelduck	0	0	NIL	NIL	NIL	NIL	4	0
Hall, Mark	2012-06-21	Creighton Siding	LS17	LS	LS17LS	2	2012-05-26	10:15:00	0	8	9	Noisy Miner	0	0	NIL	NIL	NIL	NIL	4	0
Hall, Mark	2012-06-21	Creighton Siding	LS17	LS	LS17LS	2	2012-05-26	10:15:00	0	8	9	Laughing Kookaburra	0	0	NIL	NIL	NIL	NIL	1	0
Hall, Mark	2012-06-21	Creighton Siding	LS17	LS	LS17LS	2	2012-05-26	10:15:00	0	8	9	Black-shouldered Kite	0	0	NIL	NIL	NIL	NIL	1	0
Hall, Mark	2012-07-09	Schoolhouse	LS2	LS	LS2LS	2	2012-05-28	07:30:00	0	2	6	Musk Lorikeet	8	0	8	NIL	Canopy	Forage	0	8
Hall, Mark	2012-07-09	Schoolhouse	LS2	LS	LS2LS	2	2012-05-28	07:30:00	0	2	6	Musk Lorikeet	0	0	29	NIL	NIL	NIL	5	0
Hall, Mark	2012-07-09	Schoolhouse	LS2	LS	LS2LS	2	2012-05-28	07:30:00	0	2	6	Galah	4	0	12	NIL	Canopy	Perch	0	4
Hall, Mark	2012-07-09	Schoolhouse	LS2	LS	LS2LS	2	2012-05-28	07:30:00	0	2	6	Noisy Miner	1	0	8	NIL	Mid canopy	Forage	0	1
Hall, Mark	2012-07-09	Schoolhouse	LS2	LS	LS2LS	2	2012-05-28	07:30:00	0	2	6	Australian Magpie	2	0	62	NIL	Ground	Forage	0	2
Hall, Mark	2012-07-09	Schoolhouse	LS2	LS	LS2LS	2	2012-05-28	07:30:00	0	2	6	Australian Raven	0	0	NIL	NIL	NIL	NIL	2	0
Hall, Mark	2012-07-09	Schoolhouse	LS2	LS	LS2LS	2	2012-05-28	07:30:00	0	2	6	Noisy Miner	1	0	12	NIL	Canopy	Forage	0	1
Hall, Mark	2012-07-09	Schoolhouse	LS2	LS	LS2LS	2	2012-05-28	07:30:00	0	2	6	Galah	1	0	15	N - Along	Canopy	Fly	0	1
Hall, Mark	2012-07-09	Schoolhouse	LS2	LS	LS2LS	2	2012-05-28	07:30:00	0	2	6	Eastern Rosella	4	0	17	N - Along	Canopy	Fly / Perch	0	4
Hall, Mark	2012-07-09	Schoolhouse	LS2	LS	LS2LS	2	2012-05-28	07:30:00	0	2	6	Musk Lorikeet	2	0	16	NIL	Canopy	Forage	0	2
Hall, Mark	2012-07-09	Schoolhouse	LS2	LS	LS2LS	2	2012-05-28	07:30:00	0	2	6	Noisy Miner	2	0	16	NIL	Canopy	Perch / Call	0	2
Hall, Mark	2012-07-09	Schoolhouse	LS2	LS	LS2LS	2	2012-05-28	07:30:00	0	2	6	Galah	2	0	26	W - Across	Canopy	Fly	0	2
Hall, Mark	2012-07-09	Schoolhouse	LS2	LS	LS2LS	2	2012-05-28	07:30:00	0	2	6	Australian Magpie	1	0	40	NIL	Canopy	Perch	0	1
Hall, Mark	2012-07-09	Schoolhouse	LS2	LS	LS2LS	2	2012-05-28	07:30:00	0	2	6	Sulphur-crested Cockatoo	0	0	NIL	NIL	NIL	NIL	1	0
Hall, Mark	2012-07-09	Schoolhouse	LS2	LS	LS2LS	2	2012-05-28	07:30:00	0	2	6	Galah	0	0	NIL	NIL	NIL	NIL	8	0
Hall, Mark	2012-07-09	Schoolhouse	LS2	LS	LS2LS	2	2012-05-28	07:30:00	0	2	6	Galah	2	0	26	NIL	Mid canopy	Perch	0	2
Hall, Mark	2012-07-09	Schoolhouse	LS2	LS	LS2LS	2	2012-05-28	07:30:00	0	2	6	Noisy Miner	2	0	22	NIL	Mid canopy	Perch	0	2
Hall, Mark	2012-07-09	Schoolhouse	LS2	LS	LS2LS	2	2012-05-28	07:30:00	0	2	6	Galah	2	0	11	NIL	Canopy	Perch	0	2
Hall, Mark	2012-07-09	Schoolhouse	LS2	LS	LS2LS	2	2012-05-28	07:30:00	0	2	6	Australian Raven	2	0	11	NIL	Canopy	Perch	0	2
Hall, Mark	2012-07-09	Schoolhouse	LS2	LS	LS2LS	2	2012-05-28	07:30:00	0	2	6	Sulphur-crested Cockatoo	4	0	65	NIL	Canopy	Perch	0	4
Hall, Mark	2012-07-09	Schoolhouse	LS2	LS	LS2LS	2	2012-05-28	07:30:00	0	2	6	Noisy Miner	2	0	28	NIL	Canopy	Perch	0	2
Hall, Mark	2012-07-09	Schoolhouse	LS2	LS	LS2LS	2	2012-05-28	07:30:00	0	2	6	Australian Magpie	0	0	NIL	NIL	NIL	NIL	2	0
Hall, Mark	2012-07-09	Schoolhouse	LS2	CS	LS2CS	2	2012-05-28	08:10:00	0	2	6	Musk Lorikeet	26	0	21	NIL	Mid canopy	Forage	0	26
Hall, Mark	2012-07-09	Schoolhouse	LS2	CS	LS2CS	2	2012-05-28	08:10:00	0	2	6	Musk Lorikeet	0	0	NIL	NIL	NIL	NIL	15	0
Hall, Mark	2012-07-09	Schoolhouse	LS2	CS	LS2CS	2	2012-05-28	08:10:00	0	2	6	Noisy Miner	1	0	11	NIL	Mid canopy	Perch	0	1
Hall, Mark	2012-07-09	Schoolhouse	LS2	CS	LS2CS	2	2012-05-28	08:10:00	0	2	6	Eastern Rosella	3	0	NIL	N - Along	Canopy	Fly	0	3
Hall, Mark	2012-07-09	Schoolhouse	LS2	CS	LS2CS	2	2012-05-28	08:10:00	0	2	6	Little Raven	4	0	47	NIL	Canopy	Perch	0	4
Hall, Mark	2012-07-09	Schoolhouse	LS2	CS	LS2CS	2	2012-05-28	08:10:00	0	2	6	Musk Lorikeet	12	0	8	NIL	Mid canopy	Forage	0	12
Hall, Mark	2012-07-09	Schoolhouse	LS2	CS	LS2CS	2	2012-05-28	08:10:00	0	2	6	Galah	1	0	7	NIL	Mid canopy	Perch	0	1
Hall, Mark	2012-07-09	Schoolhouse	LS2	CS	LS2CS	2	2012-05-28	08:10:00	0	2	6	Galah	2	0	44	NIL	Mid canopy	Perch	0	2
Hall, Mark	2012-07-09	Schoolhouse	LS2	CS	LS2CS	2	2012-05-28	08:10:00	0	2	6	Musk Lorikeet	5	0	23	NIL	Mid canopy	Forage	0	5
Hall, Mark	2012-07-09	Schoolhouse	LS2	CS	LS2CS	2	2012-05-28	08:10:00	0	2	6	Sulphur-crested Cockatoo	0	0	118	NIL	NIL	NIL	3	0
Hall, Mark	2012-07-09	Schoolhouse	LS2	CS	LS2CS	2	2012-05-28	08:10:00	0	2	6	Magpie-lark	0	0	118	NIL	NIL	NIL	2	0
Hall, Mark	2012-07-09	Schoolhouse	LS2	CS	LS2CS	2	2012-05-28	08:10:00	0	2	6	Noisy Miner	3	0	16	NIL	Mid canopy	Perch / Call	0	3
Hall, Mark	2012-07-09	Schoolhouse	LS2	CS	LS2CS	2	2012-05-28	08:10:00	0	2	6	White-faced Heron	0	0	NIL	NIL	NIL	NIL	1	0
Hall, Mark	2012-07-09	Schoolhouse	LS2	CS	LS2CS	2	2012-05-28	08:10:00	0	2	6	Australasian Grebe	0	0	NIL	NIL	NIL	NIL	3	0
Hall, Mark	2012-07-09	Schoolhouse	LS2	CS	LS2CS	2	2012-05-28	08:10:00	0	2	6	Galah	0	0	NIL	NIL	NIL	NIL	2	0
Hall, Mark	2012-07-09	Schoolhouse	LS2	CS	LS2CS	2	2012-05-28	08:10:00	0	2	6	Galah	1	0	68	N - Out	Mid canopy	Fly	0	1
Hall, Mark	2012-07-09	Schoolhouse	LS2	CS	LS2CS	2	2012-05-28	08:10:00	0	2	6	Musk Lorikeet	16	0	14	NIL	Canopy	Forage	0	16
Hall, Mark	2012-07-09	Schoolhouse	LS2	CS	LS2CS	2	2012-05-28	08:10:00	0	2	6	Noisy Miner	1	0	12	NIL	Canopy	Perch	0	1
Hall, Mark	2012-07-09	Schoolhouse	LS2	CS	LS2CS	2	2012-05-28	08:10:00	0	2	6	Noisy Miner	1	0	30	NIL	Canopy	Perch	0	1
Hall, Mark	2012-07-09	Schoolhouse	LS2	CS	LS2CS	2	2012-05-28	08:10:00	0	2	6	Musk Lorikeet	3	0	21	E - Along	Mid canopy	Fly / Perch	0	3
Hall, Mark	2012-07-09	Schoolhouse	LS2	CS	LS2CS	2	2012-05-28	08:10:00	0	2	6	Musk Lorikeet	6	0	44	NIL	Canopy	Forage	0	6
Hall, Mark	2012-07-09	Schoolhouse	LS2	CS	LS2CS	2	2012-05-28	08:10:00	0	2	6	Noisy Miner	1	0	44	NIL	Mid canopy	Perch / Call	0	1
Hall, Mark	2012-07-09	Schoolhouse	LS2	CS	LS2CS	2	2012-05-28	08:10:00	0	2	6	Galah	2	0	16	W - Along	Mid canopy	Flush	0	2
Hall, Mark	2012-07-09	Schoolhouse	LS2	CS	LS2CS	2	2012-05-28	08:10:00	0	2	6	Australian Magpie	0	0	40	NIL	NIL	NIL	3	0
Hall, Mark	2012-07-09	Schoolhouse	LS2	CS	LS2CS	2	2012-05-28	08:10:00	0	2	6	Musk Lorikeet	4	0	23	S - Along	Canopy	Fly	0	4
Hall, Mark	2012-07-09	Schoolhouse	LS2	CS	LS2CS	2	2012-05-28	08:10:00	0	2	6	Australian Magpie	1	0	46	NIL	Ground	Forage	0	1
Hall, Mark	2012-07-09	Hunters	LS3	CS	LS3CS	2	2012-05-28	09:15:00	0	6	6	Australian Raven	2	0	20	N - Along	Canopy	Fly	0	2
Hall, Mark	2012-07-09	Hunters	LS3	CS	LS3CS	2	2012-05-28	09:15:00	0	6	6	Australian Magpie	0	0	84	NIL	NIL	NIL	1	0
Hall, Mark	2012-07-09	Hunters	LS3	CS	LS3CS	2	2012-05-28	09:15:00	0	6	6	Musk Lorikeet	1	0	NIL	W - Along	Canopy	Fly	0	1
Hall, Mark	2012-07-09	Hunters	LS3	CS	LS3CS	2	2012-05-28	09:15:00	0	6	6	Welcome Swallow	0	0	NIL	NIL	NIL	NIL	8	0
Hall, Mark	2012-07-09	Hunters	LS3	CS	LS3CS	2	2012-05-28	09:15:00	0	6	6	Sulphur-crested Cockatoo	0	0	23	NIL	NIL	NIL	1	0
Hall, Mark	2012-07-09	Hunters	LS3	CS	LS3CS	2	2012-05-28	09:15:00	0	6	6	Musk Lorikeet	2	0	49	E - Along	Canopy	Fly	0	2
Hall, Mark	2012-07-09	Hunters	LS3	CS	LS3CS	2	2012-05-28	09:15:00	0	6	6	Noisy Miner	1	0	8	NIL	Canopy	Perch	0	1
Hall, Mark	2012-07-09	Hunters	LS3	CS	LS3CS	2	2012-05-28	09:15:00	0	6	6	Australian Raven	0	0	NIL	NIL	NIL	NIL	2	0
Hall, Mark	2012-07-09	Hunters	LS3	CS	LS3CS	2	2012-05-28	09:15:00	0	6	6	Noisy Miner	1	0	17	NIL	Mid canopy	Forage	0	1
Hall, Mark	2012-07-09	Hunters	LS3	CS	LS3CS	2	2012-05-28	09:15:00	0	6	6	Red-rumped Parrot	0	0	77	NIL	NIL	NIL	2	0
Hall, Mark	2012-07-09	Hunters	LS3	CS	LS3CS	2	2012-05-28	09:15:00	0	6	6	Noisy Miner	1	0	15	NIL	Canopy	Forage	0	1
Hall, Mark	2012-07-09	Hunters	LS3	CS	LS3CS	2	2012-05-28	09:15:00	0	6	6	Noisy Miner	2	0	40	S - In	Mid canopy	Fly / Perch	0	2
Hall, Mark	2012-07-09	Hunters	LS3	CS	LS3CS	2	2012-05-28	09:15:00	0	6	6	Australian Magpie	0	0	45	NIL	NIL	NIL	3	0
Hall, Mark	2012-07-09	Hunters	LS3	LS	LS3LS	2	2012-05-28	08:45:00	0	1	6	Eastern Rosella	4	0	19	NIL	Mid canopy	Perch / Flutter	0	4
Hall, Mark	2012-07-09	Hunters	LS3	LS	LS3LS	2	2012-05-28	08:45:00	0	1	6	Noisy Miner	2	0	11	NIL	Canopy	Perch	0	2
Hall, Mark	2012-07-09	Hunters	LS3	LS	LS3LS	2	2012-05-28	08:45:00	0	1	6	Grey Butcherbird	1	0	19	NIL	Log	Perch / Hop	0	1
Hall, Mark	2012-07-09	Hunters	LS3	LS	LS3LS	2	2012-05-28	08:45:00	0	1	6	Grey Butcherbird	0	0	13	NIL	NIL	NIL	1	0
Hall, Mark	2012-07-09	Hunters	LS3	LS	LS3LS	2	2012-05-28	08:45:00	0	1	6	Little Raven	0	0	NIL	NIL	NIL	NIL	2	0
Hall, Mark	2012-07-09	Hunters	LS3	LS	LS3LS	2	2012-05-28	08:45:00	0	1	6	Willie Wagtail	0	0	37	NIL	NIL	NIL	1	0
Hall, Mark	2012-07-09	Hunters	LS3	LS	LS3LS	2	2012-05-28	08:45:00	0	1	6	Galah	2	0	12	W - Out	Mid canopy	Flush	0	2
Hall, Mark	2012-07-09	Hunters	LS3	LS	LS3LS	2	2012-05-28	08:45:00	0	1	6	White-plumed Honeyeater	2	0	16	NIL	Canopy	Forage	0	2
Hall, Mark	2012-07-09	Hunters	LS3	LS	LS3LS	2	2012-05-28	08:45:00	0	1	6	Galah	7	0	26	NIL	Canopy	Perch	0	7
Hall, Mark	2012-07-09	Hunters	LS3	LS	LS3LS	2	2012-05-28	08:45:00	0	1	6	Red Wattlebird	1	0	14	NIL	Mid canopy	Forage	0	1
Hall, Mark	2012-07-09	Hunters	LS3	LS	LS3LS	2	2012-05-28	08:45:00	0	1	6	Grey Butcherbird	1	0	12	NIL	Mid canopy	Perch	0	1
Hall, Mark	2012-07-09	Hunters	LS3	LS	LS3LS	2	2012-05-28	08:45:00	0	1	6	Sulphur-crested Cockatoo	0	0	121	NIL	NIL	NIL	2	0
Hall, Mark	2012-07-09	Hunters	LS3	LS	LS3LS	2	2012-05-28	08:45:00	0	1	6	Laughing Kookaburra	0	0	NIL	NIL	NIL	NIL	1	0
Hall, Mark	2012-07-09	Hunters	LS3	LS	LS3LS	2	2012-05-28	08:45:00	0	1	6	Galah	0	0	NIL	NIL	NIL	NIL	1	0
Hall, Mark	2012-07-09	Hunters	LS3	LS	LS3LS	2	2012-05-28	08:45:00	0	1	6	Grey Shrike-thrush	1	0	6	NIL	Canopy	Perch / Call	0	1
Hall, Mark	2012-07-09	Hunters	LS3	LS	LS3LS	2	2012-05-28	08:45:00	0	1	6	Grey Shrike-thrush	0	0	NIL	NIL	NIL	NIL	1	0
Hall, Mark	2012-07-09	Hunters	LS3	LS	LS3LS	2	2012-05-28	08:45:00	0	1	6	Little Raven	1	0	81	NIL	Canopy	Perch	0	1
Hall, Mark	2012-07-09	Hunters	LS3	LS	LS3LS	2	2012-05-28	08:45:00	0	1	6	Little Raven	0	0	NIL	NIL	NIL	NIL	1	0
Hall, Mark	2012-07-09	Hunters	LS3	LS	LS3LS	2	2012-05-28	08:45:00	0	1	6	Eastern Rosella	0	2	NIL	NIL	NIL	NIL	0	2
Hall, Mark	2012-07-09	Hunters	LS3	LS	LS3LS	2	2012-05-28	08:45:00	0	1	6	Galah	2	0	40	NIL	Trunk/Major branch	Perch	0	2
Hall, Mark	2012-07-09	Hunters	LS3	LS	LS3LS	2	2012-05-28	08:45:00	0	1	6	Australian Magpie	0	0	NIL	NIL	NIL	NIL	1	0
Hall, Mark	2012-07-09	Hunters	LS3	LS	LS3LS	2	2012-05-28	08:45:00	0	1	6	Restless Flycatcher	1	0	35	NIL	Mid canopy	Perch / Flutter	0	1
Hall, Mark	2012-07-09	Koch	LS4	LS	LS4LS	2	2012-05-28	12:30:00	1	8	14	Noisy Miner	1	0	18	S - Along	Mid canopy	Fly / Perch	0	1
Hall, Mark	2012-07-09	Koch	LS4	LS	LS4LS	2	2012-05-28	12:30:00	1	8	14	Noisy Miner	0	0	NIL	NIL	NIL	NIL	2	0
Hall, Mark	2012-07-09	Koch	LS4	LS	LS4LS	2	2012-05-28	12:30:00	1	8	14	Galah	2	0	38	W - Across	Mid canopy	Fly	0	2
Hall, Mark	2012-07-09	Koch	LS4	LS	LS4LS	2	2012-05-28	12:30:00	1	8	14	Noisy Miner	1	0	38	NIL	Mid canopy	Perch / Call	0	1
Hall, Mark	2012-07-09	Koch	LS4	LS	LS4LS	2	2012-05-28	12:30:00	1	8	14	Musk Lorikeet	4	0	18	S - Along	Canopy	Fly / Perch	0	4
Hall, Mark	2012-07-09	Koch	LS4	LS	LS4LS	2	2012-05-28	12:30:00	1	8	14	Noisy Miner	1	0	24	N - Along	Canopy	Fly	0	1
Hall, Mark	2012-07-09	Koch	LS4	LS	LS4LS	2	2012-05-28	12:30:00	1	8	14	Australian Magpie	1	0	32	W - Out	Canopy	Fly	0	1
Hall, Mark	2012-07-09	Koch	LS4	LS	LS4LS	2	2012-05-28	12:30:00	1	8	14	Noisy Miner	1	0	13	NIL	Mid canopy	Perch / Call	0	1
Hall, Mark	2012-07-09	Koch	LS4	CS	LS4CS	2	2012-05-28	10:55:00	0	2	9	Noisy Miner	1	0	19	NIL	Canopy	Forage	0	1
Hall, Mark	2012-07-09	Koch	LS4	CS	LS4CS	2	2012-05-28	10:55:00	0	2	9	Noisy Miner	1	0	21	N - Along	Canopy	Fly / Perch	0	1
Hall, Mark	2012-07-09	Koch	LS4	CS	LS4CS	2	2012-05-28	10:55:00	0	2	9	Eastern Rosella	1	0	21	N - Along	Canopy	Fly / Perch	0	1
Hall, Mark	2012-07-09	Koch	LS4	CS	LS4CS	2	2012-05-28	10:55:00	0	2	9	Musk Lorikeet	2	0	19	NIL	Canopy	Forage	0	2
Hall, Mark	2012-07-09	Koch	LS4	CS	LS4CS	2	2012-05-28	10:55:00	0	2	9	Australian Magpie	2	0	66	NIL	Canopy	Perch	0	2
Hall, Mark	2012-07-09	Koch	LS4	CS	LS4CS	2	2012-05-28	10:55:00	0	2	9	Noisy Miner	2	0	38	S - Along	Canopy	Fly / Perch	0	2
Hall, Mark	2012-07-09	Koch	LS4	CS	LS4CS	2	2012-05-28	10:55:00	0	2	9	Noisy Miner	3	0	40	NIL	Mid canopy	Perch / Flutter	0	3
Hall, Mark	2012-07-09	Koch	LS4	CS	LS4CS	2	2012-05-28	10:55:00	0	2	9	Eastern Rosella	6	0	28	N - Along	Mid canopy	Fly / Perch	0	6
Hall, Mark	2012-07-09	Koch	LS4	CS	LS4CS	2	2012-05-28	10:55:00	0	2	9	Australian Magpie	0	0	NIL	NIL	NIL	NIL	1	0
Hall, Mark	2012-07-09	Koch	LS4	CS	LS4CS	2	2012-05-28	10:55:00	0	2	9	Galah	5	0	33	E - In	Canopy	Fly / Perch	0	5
Hall, Mark	2012-07-09	Koch	LS4	CS	LS4CS	2	2012-05-28	10:55:00	0	2	9	Eastern Rosella	2	0	28	E - In	Canopy	Fly / Perch	0	2
Hall, Mark	2012-07-09	Koch	LS4	CS	LS4CS	2	2012-05-28	10:55:00	0	2	9	Noisy Miner	0	0	43	NIL	NIL	NIL	4	0
Hall, Mark	2012-07-09	Koch	LS4	CS	LS4CS	2	2012-05-28	10:55:00	0	2	9	Musk Lorikeet	2	0	10	NIL	Canopy	Roost	0	2
Hall, Mark	2012-07-09	Tavistock	LS5	CS	LS5CS	2	2012-05-28	12:00:00	1	7	9	Noisy Miner	0	0	NIL	NIL	NIL	NIL	1	0
Hall, Mark	2012-07-09	Tavistock	LS5	CS	LS5CS	2	2012-05-28	12:00:00	1	7	9	Australian Magpie	0	0	NIL	NIL	NIL	NIL	5	0
Hall, Mark	2012-07-09	Tavistock	LS5	CS	LS5CS	2	2012-05-28	12:00:00	1	7	9	Noisy Miner	1	0	12	NIL	Mid canopy	Perch	0	1
Hall, Mark	2012-07-09	Tavistock	LS5	CS	LS5CS	2	2012-05-28	12:00:00	1	7	9	Noisy Miner	1	0	21	N - Along	Mid canopy	Fly / Perch	0	1
Hall, Mark	2012-07-09	Tavistock	LS5	CS	LS5CS	2	2012-05-28	12:00:00	1	7	9	Eastern Rosella	2	0	95	NIL	Ground	Forage	0	2
Hall, Mark	2012-07-09	Tavistock	LS5	CS	LS5CS	2	2012-05-28	12:00:00	1	7	9	Noisy Miner	2	0	26	E - Along	Mid canopy	Fly / Perch	0	2
Hall, Mark	2012-07-09	Tavistock	LS5	CS	LS5CS	2	2012-05-28	12:00:00	1	7	9	Galah	0	0	44	NIL	NIL	NIL	2	0
Hall, Mark	2012-07-09	Tavistock	LS5	CS	LS5CS	2	2012-05-28	12:00:00	1	7	9	Eastern Rosella	0	0	38	NIL	NIL	NIL	3	0
Hall, Mark	2012-07-09	Tavistock	LS5	CS	LS5CS	2	2012-05-28	12:00:00	1	7	9	Galah	2	0	21	N - Along	Canopy	Flush	0	2
Hall, Mark	2012-07-09	Tavistock	LS5	CS	LS5CS	2	2012-05-28	12:00:00	1	7	9	Australian Wooduck	0	0	68	NIL	NIL	NIL	3	0
Hall, Mark	2012-07-09	Tavistock	LS5	CS	LS5CS	2	2012-05-28	12:00:00	1	7	9	Eastern Rosella	0	0	40	NIL	Low Branch	Perch	2	0
Hall, Mark	2012-07-09	Tavistock	LS5	CS	LS5CS	2	2012-05-28	12:00:00	1	7	9	Noisy Miner	2	0	13	NIL	Mid canopy	Perch / Call	0	2
Hall, Mark	2012-07-09	Tavistock	LS5	CS	LS5CS	2	2012-05-28	12:00:00	1	7	9	Eastern Rosella	1	0	19	W - Along	Mid canopy	Fly / Perch	0	1
Hall, Mark	2012-07-09	Tavistock	LS5	CS	LS5CS	2	2012-05-28	12:00:00	1	7	9	Australian Magpie	0	0	NIL	NIL	NIL	NIL	2	0
Hall, Mark	2012-07-09	Tavistock	LS5	CS	LS5CS	2	2012-05-28	12:00:00	1	7	9	Wedge-tailed Eagle	0	0	NIL	NIL	NIL	NIL	1	0
Hall, Mark	2012-07-09	Tavistock	LS5	LS	LS5LS	2	2012-05-28	11:25:00	1	6	9	Noisy Miner	1	0	12	NIL	Mid canopy	Perch	0	1
Hall, Mark	2012-07-09	Tavistock	LS5	LS	LS5LS	2	2012-05-28	11:25:00	1	6	9	Australian Magpie	0	0	NIL	NIL	NIL	NIL	2	0
Hall, Mark	2012-07-09	Tavistock	LS5	LS	LS5LS	2	2012-05-28	11:25:00	1	6	9	Tree Martin	0	0	NIL	NIL	NIL	NIL	3	0
Hall, Mark	2012-07-09	Tavistock	LS5	LS	LS5LS	2	2012-05-28	11:25:00	1	6	9	Noisy Miner	0	1	31	NIL	Mid canopy	Perch / Call	0	1
Hall, Mark	2012-07-09	Tavistock	LS5	LS	LS5LS	2	2012-05-28	11:25:00	1	6	9	Striated Pardalote	1	0	9	S - Along	Canopy	Fly / Perch	0	1
Hall, Mark	2012-07-09	Tavistock	LS5	LS	LS5LS	2	2012-05-28	11:25:00	1	6	9	Noisy Miner	2	0	19	NIL	Mid canopy	Perch / Call	0	2
Hall, Mark	2012-07-09	Tavistock	LS5	LS	LS5LS	2	2012-05-28	11:25:00	1	6	9	Galah	2	0	20	NIL	Canopy	Perch	0	2
Hall, Mark	2012-07-09	Tavistock	LS5	LS	LS5LS	2	2012-05-28	11:25:00	1	6	9	Australian Magpie	1	0	44	W - In	Mid canopy	Fly / Perch	0	1
Hall, Mark	2012-07-09	Tavistock	LS5	LS	LS5LS	2	2012-05-28	11:25:00	1	6	9	Galah	2	0	9	S - Along	Mid canopy	Flush	0	2
Hall, Mark	2012-07-09	Tavistock	LS5	LS	LS5LS	2	2012-05-28	11:25:00	1	6	9	Little Raven	0	0	NIL	NIL	NIL	NIL	72	0
Hall, Mark	2012-07-09	Tavistock	LS5	LS	LS5LS	2	2012-05-28	11:25:00	1	6	9	Australian Magpie	0	0	NIL	NIL	NIL	NIL	10	0
Hall, Mark	2012-07-09	Tavistock	LS5	LS	LS5LS	2	2012-05-28	11:25:00	1	6	9	Musk Lorikeet	50	0	78	N - Along	Canopy	Fly / Perch	0	50
Hall, Mark	2012-07-09	Tavistock	LS5	LS	LS5LS	2	2012-05-28	11:25:00	1	6	9	Noisy Miner	2	0	11	NIL	Canopy	Perch / Call	0	2
Hall, Mark	2012-07-09	Tavistock	LS5	LS	LS5LS	2	2012-05-28	11:25:00	1	6	9	Eastern Rosella	5	0	8	S - Along	Canopy	Fly / Perch	0	5
Hall, Mark	2012-07-09	Tavistock	LS5	LS	LS5LS	2	2012-05-28	11:25:00	1	6	9	Galah	2	0	26	N - Along	Canopy	Fly	0	2
Hall, Mark	2012-07-09	Tavistock	LS5	LS	LS5LS	2	2012-05-28	11:25:00	1	6	9	Australian Magpie	2	0	69	N - Along	Above Canopy	Fly	0	2
Hall, Mark	2012-07-09	Tavistock	LS5	LS	LS5LS	2	2012-05-28	11:25:00	1	6	9	Galah	2	0	26	S - Along	Canopy	Fly	0	2
Hall, Mark	2012-07-09	Tavistock	LS5	LS	LS5LS	2	2012-05-28	11:25:00	1	6	9	Galah	2	0	20	W - Across	Above Canopy	Fly	0	2
Hall, Mark	2012-07-09	Tavistock	LS5	LS	LS5LS	2	2012-05-28	11:25:00	1	6	9	Galah	14	0	61	N - Along	Mid canopy	Fly	0	14
Hall, Mark	2012-07-09	Nelson	LS1	LS	LS1LS	2	2012-05-28	13:25:00	0	4	14	Galah	2	0	101	W - Out	Mid canopy	Fly	0	2
Hall, Mark	2012-07-09	Nelson	LS1	LS	LS1LS	2	2012-05-28	13:25:00	0	4	14	Australian Magpie	1	0	49	E - In	Mid canopy	Fly / Perch	0	1
Hall, Mark	2012-07-09	Nelson	LS1	LS	LS1LS	2	2012-05-28	13:25:00	0	4	14	Noisy Miner	2	0	45	NIL	Mid canopy	Fly/ Chase	0	2
Hall, Mark	2012-07-09	Nelson	LS1	LS	LS1LS	2	2012-05-28	13:25:00	0	4	14	Australian Magpie	0	0	NIL	NIL	NIL	NIL	0	0
Hall, Mark	2012-07-09	Nelson	LS1	LS	LS1LS	2	2012-05-28	13:25:00	0	4	14	Eastern Rosella	1	0	12	NIL	Mid canopy	Perch / Call	0	1
Hall, Mark	2012-07-09	Nelson	LS1	LS	LS1LS	2	2012-05-28	13:25:00	0	4	14	Eastern Rosella	3	0	21	N - Along	Mid canopy	Fly / Perch	0	3
Hall, Mark	2012-07-09	Nelson	LS1	LS	LS1LS	2	2012-05-28	13:25:00	0	4	14	Australian Shelduck	0	0	NIL	NIL	NIL	NIL	0	0
Hall, Mark	2012-07-09	Nelson	LS1	LS	LS1LS	2	2012-05-28	13:25:00	0	4	14	Noisy Miner	1	0	11	NIL	Mid canopy	Perch	0	1
Hall, Mark	2012-07-09	Nelson	LS1	LS	LS1LS	2	2012-05-28	13:25:00	0	4	14	Little Raven	0	0	NIL	NIL	NIL	NIL	0	0
Hall, Mark	2012-07-09	Nelson	LS1	LS	LS1LS	2	2012-05-28	13:25:00	0	4	14	Eastern Rosella	3	0	42	S - Along	Canopy	Fly / Perch	0	3
Hall, Mark	2012-07-09	Nelson	LS1	LS	LS1LS	2	2012-05-28	13:25:00	0	4	14	Eastern Rosella	2	0	12	S - Along	Canopy	Fly / Perch	0	2
Hall, Mark	2012-07-09	Nelson	LS1	LS	LS1LS	2	2012-05-28	13:25:00	0	4	14	Galah	6	0	19	W - Out	Canopy	Flush	0	6
Hall, Mark	2012-07-09	Nelson	LS1	LS	LS1LS	2	2012-05-28	13:25:00	0	4	14	Striated Pardalote	0	0	NIL	NIL	NIL	NIL	0	0
Hall, Mark	2012-07-09	Nelson	LS1	LS	LS1LS	2	2012-05-28	13:25:00	0	4	14	Noisy Miner	1	0	39	NIL	Fence	Perch	0	1
Hall, Mark	2012-07-09	Nelson	LS1	LS	LS1LS	2	2012-05-28	13:25:00	0	4	14	Australian Raven	2	0	38	NIL	Canopy	Perch	0	2
Hall, Mark	2012-07-09	Nelson	LS1	LS	LS1LS	2	2012-05-28	13:25:00	0	4	14	Galah	2	0	38	E - Out	Canopy	Fly	0	2
Hall, Mark	2012-07-09	Nelson	LS1	LS	LS1LS	2	2012-05-28	13:25:00	0	4	14	Eastern Rosella	3	0	17	S - Along	Mid canopy	Fly / Land	0	3
Hall, Mark	2012-07-09	Nelson	LS1	CS	LS1CS	2	2012-05-28	14:00:00	0	4	14	Golden Whistler	1	0	12	NIL	Canopy	Perch	0	1
Hall, Mark	2012-07-09	Nelson	LS1	CS	LS1CS	2	2012-05-28	14:00:00	0	4	14	Australian Magpie	2	0	26	NIL	Canopy	Perch	0	2
Hall, Mark	2012-07-09	Nelson	LS1	CS	LS1CS	2	2012-05-28	14:00:00	0	4	14	White-plumed Honeyeater	1	0	12	NIL	Canopy	Perch	0	1
Hall, Mark	2012-07-09	Nelson	LS1	CS	LS1CS	2	2012-05-28	14:00:00	0	4	14	Yellow Thornbill	2	0	12	NIL	Canopy	Forage	0	2
Hall, Mark	2012-07-09	Nelson	LS1	CS	LS1CS	2	2012-05-28	14:00:00	0	4	14	Australian Magpie	0	0	NIL	NIL	NIL	NIL	1	0
Hall, Mark	2012-07-09	Nelson	LS1	CS	LS1CS	2	2012-05-28	14:00:00	0	4	14	Yellow Thornbill	2	0	7	NIL	Canopy	Forage	0	2
Hall, Mark	2012-07-09	Nelson	LS1	CS	LS1CS	2	2012-05-28	14:00:00	0	4	14	Laughing Kookaburra	1	0	11	S - Along	Mid canopy	Fly / Perch	0	1
Hall, Mark	2012-07-09	Nelson	LS1	CS	LS1CS	2	2012-05-28	14:00:00	0	4	14	Grey Fantail	1	0	17	NIL	Mid canopy	Perch / Flutter	0	1
Hall, Mark	2012-07-09	Nelson	LS1	CS	LS1CS	2	2012-05-28	14:00:00	0	4	14	Willie Wagtail	1	0	73	NIL	Fence	Perch	0	1
Hall, Mark	2012-07-09	Nelson	LS1	CS	LS1CS	2	2012-05-28	14:00:00	0	4	14	Superb Fairy-wren	3	0	13	NIL	Shrub	Perch / Flutter	0	3
Hall, Mark	2012-07-09	Nelson	LS1	CS	LS1CS	2	2012-05-28	14:00:00	0	4	14	Yellow-rumped Thornbill	8	0	17	S - Along	Grass	Flutter	0	8
Hall, Mark	2012-07-09	Two Chain	LS6	CS	LS6CS	2	2012-05-28	15:30:00	0	6	14	Grey Butcherbird	1	0	40	E - Along	Mid canopy	Fly / Perch	0	1
Hall, Mark	2012-07-09	Two Chain	LS6	CS	LS6CS	2	2012-05-28	15:30:00	0	6	14	Australian Raven	2	0	81	E - Along	Canopy	Fly	0	2
Hall, Mark	2012-07-09	Two Chain	LS6	CS	LS6CS	2	2012-05-28	15:30:00	0	6	14	Noisy Miner	1	0	19	NIL	Mid canopy	Perch	0	1
Hall, Mark	2012-07-09	Two Chain	LS6	CS	LS6CS	2	2012-05-28	15:30:00	0	6	14	Australian Magpie	0	0	85	NIL	NIL	NIL	6	0
Hall, Mark	2012-07-09	Two Chain	LS6	CS	LS6CS	2	2012-05-28	15:30:00	0	6	14	Crested Pigeon	0	0	NIL	NIL	NIL	NIL	2	0
Hall, Mark	2012-07-09	Two Chain	LS6	CS	LS6CS	2	2012-05-28	15:30:00	0	6	14	Noisy Miner	2	0	25	NIL	Mid canopy	Perch / Call	0	2
Hall, Mark	2012-07-09	Two Chain	LS6	CS	LS6CS	2	2012-05-28	15:30:00	0	6	14	Musk Lorikeet	8	0	63	S - Along	Canopy	Fly	0	8
Hall, Mark	2012-07-09	Two Chain	LS6	LS	LS6LS	2	2012-05-28	15:00:00	0	6	14	Australian Magpie	0	0	65	NIL	NIL	NIL	1	0
Hall, Mark	2012-07-09	Two Chain	LS6	LS	LS6LS	2	2012-05-28	15:00:00	0	6	14	Musk Lorikeet	0	0	112	NIL	NIL	NIL	4	0
Hall, Mark	2012-07-09	Two Chain	LS6	LS	LS6LS	2	2012-05-28	15:00:00	0	6	14	Eastern Rosella	3	0	11	NIL	Canopy	Perch	0	3
Hall, Mark	2012-07-09	Two Chain	LS6	LS	LS6LS	2	2012-05-28	15:00:00	0	6	14	Noisy Miner	6	0	42	NIL	Shrub	Perch / Call	0	6
Hall, Mark	2012-07-09	Two Chain	LS6	LS	LS6LS	2	2012-05-28	15:00:00	0	6	14	Galah	2	0	17	N - Along	Canopy	Fly	0	2
Hall, Mark	2012-07-09	Two Chain	LS6	LS	LS6LS	2	2012-05-28	15:00:00	0	6	14	Noisy Miner	1	0	7	NIL	Canopy	Forage	0	1
Hall, Mark	2012-07-09	Two Chain	LS6	LS	LS6LS	2	2012-05-28	15:00:00	0	6	14	Australian Magpie	0	0	60	NIL	NIL	NIL	1	0
Hall, Mark	2012-07-09	Two Chain	LS6	LS	LS6LS	2	2012-05-28	15:00:00	0	6	14	Noisy Miner	2	0	44	Across corner	Mid canopy	Fly / Perch	0	2
Hall, Mark	2012-07-09	Two Chain	LS6	LS	LS6LS	2	2012-05-28	15:00:00	0	6	14	Australian Magpie	2	0	26	W - Out	Mid canopy	Fly	0	2
Hall, Mark	2012-07-09	Two Chain	LS6	LS	LS6LS	2	2012-05-28	15:00:00	0	6	14	Eastern Rosella	1	0	27	W - Along	Mid canopy	Fly / Perch	0	1
Hall, Mark	2012-07-09	Bennetts	LS7	LS	LS7LS	2	2012-05-28	16:15:00	0	7	14	Eastern Rosella	4	0	138	S - Along	Mid canopy	Fly / Perch	0	4
Hall, Mark	2012-07-09	Bennetts	LS7	LS	LS7LS	2	2012-05-28	16:15:00	0	7	14	Australian Magpie	0	0	NIL	NIL	NIL	NIL	2	0
Hall, Mark	2012-07-09	Bennetts	LS7	LS	LS7LS	2	2012-05-28	16:15:00	0	7	14	White-winged Chough	8	0	147	E - In	Canopy	Fly / Perch	0	8
Hall, Mark	2012-07-09	Bennetts	LS7	LS	LS7LS	2	2012-05-28	16:15:00	0	7	14	Australian Magpie	0	0	98	NIL	NIL	NIL	2	0
Hall, Mark	2012-07-09	Bennetts	LS7	LS	LS7LS	2	2012-05-28	16:15:00	0	7	14	Galah	2	0	12	S - Along	Mid canopy	Fly / Perch	0	2
Hall, Mark	2012-07-09	Bennetts	LS7	LS	LS7LS	2	2012-05-28	16:15:00	0	7	14	Noisy Miner	2	0	21	E - In	Mid canopy	Fly / Perch	0	2
Hall, Mark	2012-07-09	Bennetts	LS7	LS	LS7LS	2	2012-05-28	16:15:00	0	7	14	Galah	4	0	38	S - Along	Canopy	Fly	0	4
Hall, Mark	2012-07-09	Bennetts	LS7	LS	LS7LS	2	2012-05-28	16:15:00	0	7	14	Galah	0	0	NIL	NIL	NIL	NIL	20	0
Hall, Mark	2012-07-09	Bennetts	LS7	LS	LS7LS	2	2012-05-28	16:15:00	0	7	14	Galah	2	0	23	E - Out	Canopy	Fly	0	2
Hall, Mark	2012-07-09	Bennetts	LS7	LS	LS7LS	2	2012-05-28	16:15:00	0	7	14	Eastern Rosella	2	0	19	S - Along	Canopy	Fly / Perch	0	2
Hall, Mark	2012-07-09	Bennetts	LS7	CS	LS7CS	2	2012-05-28	16:45:00	0	6	13	Australian Wooduck	0	0	NIL	NIL	NIL	NIL	2	0
Hall, Mark	2012-07-09	Bennetts	LS7	CS	LS7CS	2	2012-05-28	16:45:00	0	6	13	Eastern Rosella	0	0	NIL	NIL	NIL	NIL	12	0
Hall, Mark	2012-07-09	Bennetts	LS7	CS	LS7CS	2	2012-05-28	16:45:00	0	6	13	Australian Magpie	0	0	NIL	NIL	NIL	NIL	4	0
Hall, Mark	2012-07-09	Bennetts	LS7	CS	LS7CS	2	2012-05-28	16:45:00	0	6	13	Galah	0	0	NIL	NIL	NIL	NIL	2	0
Hall, Mark	2012-07-09	Bennetts	LS7	CS	LS7CS	2	2012-05-28	16:45:00	0	6	13	Eastern Rosella	2	0	30	NIL	Canopy	Perch	0	2
Hall, Mark	2012-07-09	Bennetts	LS7	CS	LS7CS	2	2012-05-28	16:45:00	0	6	13	Red-rumped Parrot	0	0	NIL	NIL	NIL	NIL	22	0
Hall, Mark	2012-07-09	Bennetts	LS7	CS	LS7CS	2	2012-05-28	16:45:00	0	6	13	Galah	2	0	22	N - Along	Canopy	Fly	0	2
Hall, Mark	2012-07-09	Bennetts	LS7	CS	LS7CS	2	2012-05-28	16:45:00	0	6	13	Eastern Rosella	6	0	NIL	W - In	Mid canopy	Fly / Perch	0	6
Hall, Mark	2012-07-09	Bennetts	LS7	CS	LS7CS	2	2012-05-28	16:45:00	0	6	13	Noisy Miner	2	0	24	N - Along	Canopy	Fly	0	2
Hall, Mark	2012-07-09	Bennetts	LS7	CS	LS7CS	2	2012-05-28	16:45:00	0	6	13	Australian Magpie	1	0	7	N - Along	Canopy	Flush	0	1
Hall, Mark	2012-07-09	Bennetts	LS7	CS	LS7CS	2	2012-05-28	16:45:00	0	6	13	Eastern Rosella	0	0	45	NIL	NIL	NIL	15	0
Hall, Mark	2012-07-09	Bennetts	LS7	CS	LS7CS	2	2012-05-28	16:45:00	0	6	13	Galah	0	0	45	NIL	NIL	NIL	4	0
Hall, Mark	2012-07-09	Bennetts	LS7	CS	LS7CS	2	2012-05-28	16:45:00	0	6	13	Australian Magpie	0	0	NIL	NIL	NIL	NIL	2	0
Hall, Mark	2012-07-09	Bennetts	LS7	CS	LS7CS	2	2012-05-28	16:45:00	0	6	13	Noisy Miner	1	0	11	NIL	Canopy	Forage	0	1
Hall, Mark	2012-07-09	Bennetts	LS7	CS	LS7CS	2	2012-05-28	16:45:00	0	6	13	Galah	2	0	30	E - Along	Canopy	Fly / Perch	0	2
Hall, Mark	2012-07-09	Bennetts	LS7	CS	LS7CS	2	2012-05-28	16:45:00	0	6	13	Musk Lorikeet	3	0	24	NIL	Canopy	Perch / Call	0	3
Hall, Mark	2012-07-09	Bennetts	LS7	CS	LS7CS	2	2012-05-28	16:45:00	0	6	13	Noisy Miner	0	0	NIL	NIL	NIL	NIL	2	0
Hall, Mark	2012-07-09	Wet Lane	LS9	CS	LS9CS	2	2012-05-29	08:15:00	0	0	9	Eastern Rosella	0	0	28	NIL	NIL	NIL	2	0
Hall, Mark	2012-07-09	Wet Lane	LS9	CS	LS9CS	2	2012-05-29	08:15:00	0	0	9	Pied Currawong	1	0	19	NIL	Canopy	Perch	0	1
Hall, Mark	2012-07-09	Wet Lane	LS9	CS	LS9CS	2	2012-05-29	08:15:00	0	0	9	Noisy Miner	2	0	13	NIL	Canopy	Fly/ Chase	0	2
Hall, Mark	2012-07-09	Wet Lane	LS9	CS	LS9CS	2	2012-05-29	08:15:00	0	0	9	Australian Raven	0	0	NIL	NIL	NIL	NIL	1	0
Hall, Mark	2012-07-09	Wet Lane	LS9	CS	LS9CS	2	2012-05-29	08:15:00	0	0	9	Galah	0	0	NIL	NIL	NIL	NIL	2	0
Hall, Mark	2012-07-09	Wet Lane	LS9	CS	LS9CS	2	2012-05-29	08:15:00	0	0	9	Australian Magpie	2	0	24	N - Along	Mid canopy	Fly / Perch	0	2
Hall, Mark	2012-07-09	Wet Lane	LS9	CS	LS9CS	2	2012-05-29	08:15:00	0	0	9	Noisy Miner	1	0	21	N - Along	Canopy	Fly / Perch	0	1
Hall, Mark	2012-07-09	Wet Lane	LS9	CS	LS9CS	2	2012-05-29	08:15:00	0	0	9	Australian Magpie	0	0	NIL	NIL	NIL	NIL	3	0
Hall, Mark	2012-07-09	Wet Lane	LS9	CS	LS9CS	2	2012-05-29	08:15:00	0	0	9	Noisy Miner	4	0	12	NIL	Canopy	Fly/ Chase	0	4
Hall, Mark	2012-07-09	Wet Lane	LS9	CS	LS9CS	2	2012-05-29	08:15:00	0	0	9	Common Bronzewing	0	1	NIL	NIL	NIL	NIL	0	1
Hall, Mark	2012-07-09	Wet Lane	LS9	CS	LS9CS	2	2012-05-29	08:15:00	0	0	9	White-plumed Honeyeater	0	0	NIL	NIL	NIL	NIL	4	0
Hall, Mark	2012-07-09	Wet Lane	LS9	CS	LS9CS	2	2012-05-29	08:15:00	0	0	9	Grey Butcherbird	1	0	80	NIL	Fence	Perch	0	1
Hall, Mark	2012-07-09	Wet Lane	LS9	CS	LS9CS	2	2012-05-29	08:15:00	0	0	9	Pied Currawong	1	0	13	NIL	Canopy	Perch	0	1
Hall, Mark	2012-07-09	Wet Lane	LS9	CS	LS9CS	2	2012-05-29	08:15:00	0	0	9	Noisy Miner	1	0	39	N - In	Canopy	Fly / Perch	0	1
Hall, Mark	2012-07-09	Wet Lane	LS9	CS	LS9CS	2	2012-05-29	08:15:00	0	0	9	Eastern Rosella	2	0	12	W - Along	Canopy	Fly / Perch	0	2
Hall, Mark	2012-07-09	Wet Lane	LS9	CS	LS9CS	2	2012-05-29	08:15:00	0	0	9	Eastern Rosella	1	0	19	N - Along	Canopy	Fly / Perch	0	1
Hall, Mark	2012-07-09	Wet Lane	LS9	CS	LS9CS	2	2012-05-29	08:15:00	0	0	9	Musk Lorikeet	0	0	65	NIL	NIL	NIL	2	0
Hall, Mark	2012-07-09	Wet Lane	LS9	CS	LS9CS	2	2012-05-29	08:15:00	0	0	9	Musk Lorikeet	4	0	34	S - Along	Canopy	Fly	0	4
Hall, Mark	2012-07-09	Wet Lane	LS9	LS	LS9LS	2	2012-05-29	07:45:00	0	0	9	Australian Magpie	0	0	34	NIL	NIL	NIL	2	0
Hall, Mark	2012-07-09	Wet Lane	LS9	LS	LS9LS	2	2012-05-29	07:45:00	0	0	9	Eastern Rosella	2	0	35	S - Along	Mid canopy	Fly	0	2
Hall, Mark	2012-07-09	Wet Lane	LS9	LS	LS9LS	2	2012-05-29	07:45:00	0	0	9	Noisy Miner	2	0	91	E - Out	Mid canopy	Fly	0	2
Hall, Mark	2012-07-09	Wet Lane	LS9	LS	LS9LS	2	2012-05-29	07:45:00	0	0	9	Sulphur-crested Cockatoo	0	0	NIL	NIL	NIL	NIL	6	0
Hall, Mark	2012-07-09	Wet Lane	LS9	LS	LS9LS	2	2012-05-29	07:45:00	0	0	9	Noisy Miner	5	0	17	N - Along	Canopy	Fly / Perch	0	5
Hall, Mark	2012-07-09	Wet Lane	LS9	LS	LS9LS	2	2012-05-29	07:45:00	0	0	9	Galah	0	0	45	NIL	NIL	NIL	2	0
Hall, Mark	2012-07-09	Wet Lane	LS9	LS	LS9LS	2	2012-05-29	07:45:00	0	0	9	Australian Raven	0	0	NIL	NIL	NIL	NIL	4	0
Hall, Mark	2012-07-09	Wet Lane	LS9	LS	LS9LS	2	2012-05-29	07:45:00	0	0	9	Galah	1	0	63	W - Across	Above Canopy	Fly	0	1
Hall, Mark	2012-07-09	Wet Lane	LS9	LS	LS9LS	2	2012-05-29	07:45:00	0	0	9	Galah	0	0	NIL	NIL	NIL	NIL	2	0
Hall, Mark	2012-07-09	Wet Lane	LS9	LS	LS9LS	2	2012-05-29	07:45:00	0	0	9	Australian Magpie	2	0	15	NIL	Canopy	Perch	0	2
Hall, Mark	2012-07-09	Wet Lane	LS9	LS	LS9LS	2	2012-05-29	07:45:00	0	0	9	Australian Magpie	1	0	18	S - Along	Canopy	Fly	0	1
Hall, Mark	2012-07-09	Orr	LS8	LS	LS8LS	2	2012-05-29	09:20:00	0	0	11	Australian Magpie	0	0	NIL	NIL	NIL	NIL	2	0
Hall, Mark	2012-07-09	Orr	LS8	LS	LS8LS	2	2012-05-29	09:20:00	0	0	11	Crested Pigeon	0	0	NIL	NIL	NIL	NIL	2	0
Hall, Mark	2012-07-09	Orr	LS8	LS	LS8LS	2	2012-05-29	09:20:00	0	0	11	Eastern Rosella	6	0	18	S - Along	Canopy	Fly	0	6
Hall, Mark	2012-07-09	Orr	LS8	LS	LS8LS	2	2012-05-29	09:20:00	0	0	11	Galah	1	0	56	E - Across	Above Canopy	Fly / Perch	0	1
Hall, Mark	2012-07-09	Orr	LS8	LS	LS8LS	2	2012-05-29	09:20:00	0	0	11	Black-shouldered Kite	0	0	176	NIL	NIL	NIL	1	0
Hall, Mark	2012-07-09	Orr	LS8	LS	LS8LS	2	2012-05-29	09:20:00	0	0	11	Galah	2	0	49	E - Across	Canopy	Fly	0	2
Hall, Mark	2012-07-09	Orr	LS8	LS	LS8LS	2	2012-05-29	09:20:00	0	0	11	Little Raven	0	0	NIL	NIL	NIL	NIL	2	0
Hall, Mark	2012-07-09	Orr	LS8	LS	LS8LS	2	2012-05-29	09:20:00	0	0	11	Eastern Rosella	3	0	60	E - Across	Canopy	Fly / Perch	0	3
Hall, Mark	2012-07-09	Orr	LS8	LS	LS8LS	2	2012-05-29	09:20:00	0	0	11	Australian Raven	0	0	NIL	NIL	NIL	NIL	1	0
Hall, Mark	2012-07-09	Orr	LS8	LS	LS8LS	2	2012-05-29	09:20:00	0	0	11	White-winged Chough	22	0	56	NIL	Ground	Forage	0	22
Hall, Mark	2012-07-09	Orr	LS8	LS	LS8LS	2	2012-05-29	09:20:00	0	0	11	Eastern Rosella	2	0	26	NIL	Mid canopy	Perch	0	2
Hall, Mark	2012-07-09	Orr	LS8	LS	LS8LS	2	2012-05-29	09:20:00	0	0	11	Noisy Miner	1	0	24	NIL	Ground	Forage	0	1
Hall, Mark	2012-07-09	Orr	LS8	LS	LS8LS	2	2012-05-29	09:20:00	0	0	11	Grey Butcherbird	1	0	12	NIL	Mid canopy	Perch	0	1
Hall, Mark	2012-07-09	Orr	LS8	LS	LS8LS	2	2012-05-29	09:20:00	0	0	11	Grey-crowned Babbler	0	0	34	NIL	NIL	NIL	5	0
Hall, Mark	2012-07-09	Orr	LS8	LS	LS8LS	2	2012-05-29	09:20:00	0	0	11	Eastern Rosella	2	0	14	E - In	Mid canopy	Fly / Perch	0	2
Hall, Mark	2012-07-09	Orr	LS8	LS	LS8LS	2	2012-05-29	09:20:00	0	0	11	Grey Butcherbird	1	0	16	NIL	Mid canopy	Perch	0	1
Hall, Mark	2012-07-09	Orr	LS8	LS	LS8LS	2	2012-05-29	09:20:00	0	0	11	Grey Fantail	0	0	NIL	NIL	NIL	NIL	2	0
Hall, Mark	2012-07-09	Orr	LS8	LS	LS8LS	2	2012-05-29	09:20:00	0	0	11	White-eared Honeyeater	0	0	21	NIL	NIL	NIL	1	0
Hall, Mark	2012-07-09	Orr	LS8	LS	LS8LS	2	2012-05-29	09:20:00	0	0	11	Rufous Whistler	0	0	61	NIL	NIL	NIL	1	0
Hall, Mark	2012-07-09	Orr	LS8	LS	LS8LS	2	2012-05-29	09:20:00	0	0	11	Golden Whistler	0	0	61	NIL	NIL	NIL	1	0
Hall, Mark	2012-07-09	Orr	LS8	LS	LS8LS	2	2012-05-29	09:20:00	0	0	11	Yellow Thornbill	0	0	15	NIL	NIL	NIL	4	0
Hall, Mark	2012-07-09	Orr	LS8	LS	LS8LS	2	2012-05-29	09:20:00	0	0	11	White-plumed Honeyeater	0	0	27	NIL	NIL	NIL	4	0
Hall, Mark	2012-07-11	Orr	LS8	CS	LS8CS	2	2012-05-29	08:50:00	0	0	10	Grey-crowned Babbler	6	0	49	NIL	Grass	Flutter	0	6
Hall, Mark	2012-07-11	Orr	LS8	CS	LS8CS	2	2012-05-29	08:50:00	0	0	10	Red Wattlebird	2	0	44	NIL	Canopy	Perch	0	2
Hall, Mark	2012-07-11	Orr	LS8	CS	LS8CS	2	2012-05-29	08:50:00	0	0	10	Musk Lorikeet	0	0	NIL	NIL	NIL	NIL	8	0
Hall, Mark	2012-07-11	Orr	LS8	CS	LS8CS	2	2012-05-29	08:50:00	0	0	10	Galah	2	0	17	NIL	Canopy	Perch	0	2
Hall, Mark	2012-07-11	Orr	LS8	CS	LS8CS	2	2012-05-29	08:50:00	0	0	10	White-winged Chough	8	0	60	NIL	Mid canopy	Perch	0	8
Hall, Mark	2012-07-11	Orr	LS8	CS	LS8CS	2	2012-05-29	08:50:00	0	0	10	White-winged Chough	0	0	62	NIL	NIL	NIL	5	0
Hall, Mark	2012-07-11	Orr	LS8	CS	LS8CS	2	2012-05-29	08:50:00	0	0	10	Common Bronzewing	2	0	17	N - Along	Grass	Flush	0	2
Hall, Mark	2012-07-11	Orr	LS8	CS	LS8CS	2	2012-05-29	08:50:00	0	0	10	Australian Magpie	0	0	56	NIL	NIL	NIL	1	0
Hall, Mark	2012-07-11	Orr	LS8	CS	LS8CS	2	2012-05-29	08:50:00	0	0	10	Australian Magpie	0	0	NIL	NIL	NIL	NIL	3	0
Hall, Mark	2012-07-11	Orr	LS8	CS	LS8CS	2	2012-05-29	08:50:00	0	0	10	Noisy Miner	1	0	31	NIL	Mid canopy	Perch	0	1
Hall, Mark	2012-07-11	Orr	LS8	CS	LS8CS	2	2012-05-29	08:50:00	0	0	10	Noisy Miner	2	0	14	NIL	Mid canopy	Forage	0	2
Hall, Mark	2012-07-11	Orr	LS8	CS	LS8CS	2	2012-05-29	08:50:00	0	0	10	Common Bronzewing	1	0	35	W - Along	Grass	Flush	0	1
Hall, Mark	2012-07-11	Orr	LS8	CS	LS8CS	2	2012-05-29	08:50:00	0	0	10	Musk Lorikeet	2	0	54	W - Along	Canopy	Fly	0	2
Hall, Mark	2012-07-11	Orr	LS8	CS	LS8CS	2	2012-05-29	08:50:00	0	0	10	Noisy Miner	4	0	30	NIL	Canopy	Perch	0	4
Hall, Mark	2012-07-11	Orr	LS8	CS	LS8CS	2	2012-05-29	08:50:00	0	0	10	Tree Martin	0	0	NIL	NIL	NIL	NIL	2	0
Hall, Mark	2012-07-11	Waters	LS23	CS	LS23CS	2	2012-05-29	10:40:00	0	0	10	Noisy Miner	2	0	27	NIL	Canopy	Perch	0	2
Hall, Mark	2012-07-11	Waters	LS23	CS	LS23CS	2	2012-05-29	10:40:00	0	0	10	Noisy Miner	1	0	12	NIL	Mid canopy	Perch	0	1
Hall, Mark	2012-07-11	Waters	LS23	CS	LS23CS	2	2012-05-29	10:40:00	0	0	10	Noisy Miner	2	0	21	NIL	Mid canopy	Forage	0	2
Hall, Mark	2012-07-11	Waters	LS23	CS	LS23CS	2	2012-05-29	10:40:00	0	0	10	Eastern Rosella	2	0	40	S - Along	Canopy	Fly / Perch	0	2
Hall, Mark	2012-07-11	Waters	LS23	CS	LS23CS	2	2012-05-29	10:40:00	0	0	10	Noisy Miner	1	0	5	NIL	Mid canopy	Perch / Call	0	1
Hall, Mark	2012-07-11	Waters	LS23	CS	LS23CS	2	2012-05-29	10:40:00	0	0	10	Welcome Swallow	0	0	NIL	NIL	NIL	NIL	1	0
Hall, Mark	2012-07-11	Waters	LS23	CS	LS23CS	2	2012-05-29	10:40:00	0	0	10	Australian Magpie	0	0	44	NIL	NIL	NIL	2	0
Hall, Mark	2012-07-11	Waters	LS23	CS	LS23CS	2	2012-05-29	10:40:00	0	0	10	Laughing Kookaburra	0	0	NIL	NIL	NIL	NIL	2	0
Hall, Mark	2012-07-11	Waters	LS23	CS	LS23CS	2	2012-05-29	10:40:00	0	0	10	Musk Lorikeet	2	0	7	NIL	Low Branch	Forage	0	2
Hall, Mark	2012-07-11	Waters	LS23	CS	LS23CS	2	2012-05-29	10:40:00	0	0	10	Striated Pardalote	0	2	NIL	NIL	NIL	NIL	0	2
Hall, Mark	2012-07-11	Waters	LS23	CS	LS23CS	2	2012-05-29	10:40:00	0	0	10	Australian Magpie	0	0	NIL	NIL	NIL	NIL	1	0
Hall, Mark	2012-07-11	Waters	LS23	CS	LS23CS	2	2012-05-29	10:40:00	0	0	10	Noisy Miner	1	0	7	NIL	Mid canopy	Forage	0	1
Hall, Mark	2012-07-11	Waters	LS23	CS	LS23CS	2	2012-05-29	10:40:00	0	0	10	Musk Lorikeet	2	0	10	NIL	Canopy	Forage	0	2
Hall, Mark	2012-07-11	Waters	LS23	CS	LS23CS	2	2012-05-29	10:40:00	0	0	10	Musk Lorikeet	4	0	12	NIL	Canopy	Forage	0	4
Hall, Mark	2012-07-11	Waters	LS23	CS	LS23CS	2	2012-05-29	10:40:00	0	0	10	Striated Pardalote	0	0	99	NIL	NIL	NIL	1	0
Hall, Mark	2012-07-11	Waters	LS23	LS	LS23LS	2	2012-05-29	11:15:00	0	0	10	White-winged Chough	0	0	12	NIL	NIL	NIL	5	0
Hall, Mark	2012-07-11	Waters	LS23	LS	LS23LS	2	2012-05-29	11:15:00	0	0	10	Australian Magpie	3	0	12	N - Along	Mid canopy	Fly	0	3
Hall, Mark	2012-07-11	Waters	LS23	LS	LS23LS	2	2012-05-29	11:15:00	0	0	10	Eastern Rosella	3	0	49	NIL	Mid canopy	Perch	0	3
Hall, Mark	2012-07-11	Waters	LS23	LS	LS23LS	2	2012-05-29	11:15:00	0	0	10	White-winged Chough	6	0	21	NIL	Mid canopy	Perch / Flutter	0	6
Hall, Mark	2012-07-11	Waters	LS23	LS	LS23LS	2	2012-05-29	11:15:00	0	0	10	Australian Magpie	1	0	18	NIL	Mid canopy	Perch	0	1
Hall, Mark	2012-07-11	Waters	LS23	LS	LS23LS	2	2012-05-29	11:15:00	0	0	10	Striated Pardalote	3	0	14	NIL	Canopy	Forage	0	3
Hall, Mark	2012-07-11	Waters	LS23	LS	LS23LS	2	2012-05-29	11:15:00	0	0	10	Sulphur-crested Cockatoo	2	0	29	W - Out	Canopy	Flush	0	2
Hall, Mark	2012-07-11	Waters	LS23	LS	LS23LS	2	2012-05-29	11:15:00	0	0	10	Flame Robin	5	0	47	NIL	Fence	Perch	0	5
Hall, Mark	2012-07-11	Waters	LS23	LS	LS23LS	2	2012-05-29	11:15:00	0	0	10	Willie Wagtail	1	0	50	NIL	Fence	Perch	0	1
Hall, Mark	2012-07-11	Waters	LS23	LS	LS23LS	2	2012-05-29	11:15:00	0	0	10	Golden Whistler	1	0	5	NIL	Mid canopy	Perch	0	1
Hall, Mark	2012-07-11	Waters	LS23	LS	LS23LS	2	2012-05-29	11:15:00	0	0	10	Red-rumped Parrot	0	0	56	NIL	NIL	NIL	2	0
Hall, Mark	2012-07-11	Waters	LS23	LS	LS23LS	2	2012-05-29	11:15:00	0	0	10	Australian Magpie	0	0	70	NIL	NIL	NIL	3	0
Hall, Mark	2012-07-11	Waters	LS23	LS	LS23LS	2	2012-05-29	11:15:00	0	0	10	Restless Flycatcher	0	0	NIL	NIL	NIL	NIL	1	0
Hall, Mark	2012-07-11	Waters	LS23	LS	LS23LS	2	2012-05-29	11:15:00	0	0	10	White-plumed Honeyeater	2	0	14	NIL	Ground	Forage	0	2
Hall, Mark	2012-07-11	Waters	LS23	LS	LS23LS	2	2012-05-29	11:15:00	0	0	10	Yellow-rumped Thornbill	3	0	14	NIL	Ground	Forage	0	3
Hall, Mark	2012-07-11	Waters	LS23	LS	LS23LS	2	2012-05-29	11:15:00	0	0	10	Restless Flycatcher	1	0	9	NIL	Low Branch	Perch / Flutter	0	1
Hall, Mark	2012-07-11	Waters	LS23	LS	LS23LS	2	2012-05-29	11:15:00	0	0	10	Laughing Kookaburra	1	0	16	N - Along	Mid canopy	Fly / Perch	0	1
Hall, Mark	2012-07-11	Waters	LS23	LS	LS23LS	2	2012-05-29	11:15:00	0	0	10	Superb Fairy-wren	4	0	17	NIL	Log	Flutter	0	4
Hall, Mark	2012-07-11	Tubbs	LS19	LS	LS19LS	2	2012-05-29	12:50:00	0	0	13	Australian Magpie	0	0	NIL	NIL	NIL	NIL	3	0
Hall, Mark	2012-07-11	Tubbs	LS19	LS	LS19LS	2	2012-05-29	12:50:00	0	0	13	Striated Pardalote	0	0	NIL	NIL	NIL	NIL	1	0
Hall, Mark	2012-07-11	Tubbs	LS19	LS	LS19LS	2	2012-05-29	12:50:00	0	0	13	Australian Magpie	2	0	39	N - Along	Mid canopy	Fly / Perch	0	2
Hall, Mark	2012-07-11	Tubbs	LS19	LS	LS19LS	2	2012-05-29	12:50:00	0	0	13	Noisy Miner	2	0	7	W - In	Canopy	Fly / Perch	0	2
Hall, Mark	2012-07-11	Tubbs	LS19	LS	LS19LS	2	2012-05-29	12:50:00	0	0	13	Australian Magpie	1	0	32	E - In	Mid canopy	Fly	0	1
Hall, Mark	2012-07-11	Tubbs	LS19	LS	LS19LS	2	2012-05-29	12:50:00	0	0	13	Australian Wooduck	0	0	NIL	NIL	NIL	NIL	12	0
Hall, Mark	2012-07-11	Tubbs	LS19	LS	LS19LS	2	2012-05-29	12:50:00	0	0	13	Eastern Rosella	1	0	49	N - Along	Canopy	Fly	0	1
Hall, Mark	2012-07-11	Tubbs	LS19	LS	LS19LS	2	2012-05-29	12:50:00	0	0	13	Yellow Thornbill	6	0	9	NIL	Canopy	Forage	0	6
Hall, Mark	2012-07-11	Tubbs	LS19	LS	LS19LS	2	2012-05-29	12:50:00	0	0	13	Grey Fantail	1	0	9	NIL	Mid canopy	Perch / Flutter	0	1
Hall, Mark	2012-07-11	Tubbs	LS19	LS	LS19LS	2	2012-05-29	12:50:00	0	0	13	Galah	2	0	54	E - Out	Mid canopy	Fly	0	2
Hall, Mark	2012-07-11	Tubbs	LS19	LS	LS19LS	2	2012-05-29	12:50:00	0	0	13	Eastern Rosella	2	0	12	NIL	Low Branch	Perch	0	2
Hall, Mark	2012-07-11	Tubbs	LS19	LS	LS19LS	2	2012-05-29	12:50:00	0	0	13	Galah	0	0	NIL	NIL	NIL	NIL	6	0
Hall, Mark	2012-07-11	Tubbs	LS19	CS	LS19CS	2	2012-05-29	12:20:00	0	0	13	Grey Fantail	1	0	11	NIL	Mid canopy	Flutter	0	1
Hall, Mark	2012-07-11	Tubbs	LS19	CS	LS19CS	2	2012-05-29	12:20:00	0	0	13	Golden Whistler	1	0	17	NIL	Canopy	Perch	0	1
Hall, Mark	2012-07-11	Tubbs	LS19	CS	LS19CS	2	2012-05-29	12:20:00	0	0	13	Galah	0	0	NIL	NIL	NIL	NIL	2	0
Hall, Mark	2012-07-11	Tubbs	LS19	CS	LS19CS	2	2012-05-29	12:20:00	0	0	13	Australian Magpie	0	0	NIL	NIL	NIL	NIL	3	0
Hall, Mark	2012-07-11	Tubbs	LS19	CS	LS19CS	2	2012-05-29	12:20:00	0	0	13	Sulphur-crested Cockatoo	0	0	NIL	NIL	NIL	NIL	40	0
Hall, Mark	2012-07-11	Tubbs	LS19	CS	LS19CS	2	2012-05-29	12:20:00	0	0	13	Striated Pardalote	0	1	NIL	NIL	NIL	NIL	0	1
Hall, Mark	2012-07-11	Tubbs	LS19	CS	LS19CS	2	2012-05-29	12:20:00	0	0	13	Galah	0	0	NIL	NIL	NIL	NIL	2	0
Hall, Mark	2012-07-11	Tubbs	LS19	CS	LS19CS	2	2012-05-29	12:20:00	0	0	13	Yellow Thornbill	4	0	31	NIL	Canopy	Forage	0	4
Hall, Mark	2012-07-11	Tubbs	LS19	CS	LS19CS	2	2012-05-29	12:20:00	0	0	13	Striated Pardalote	2	0	26	NIL	Canopy	Forage	0	2
Hall, Mark	2012-07-11	Tubbs	LS19	CS	LS19CS	2	2012-05-29	12:20:00	0	0	13	Golden Whistler	1	0	NIL	NIL	Mid canopy	Perch	0	1
Hall, Mark	2012-07-11	Tubbs	LS19	CS	LS19CS	2	2012-05-29	12:20:00	0	0	13	Noisy Miner	0	2	NIL	NIL	NIL	NIL	0	2
Hall, Mark	2012-07-11	Tubbs	LS19	CS	LS19CS	2	2012-05-29	12:20:00	0	0	13	Striated Pardalote	0	1	NIL	NIL	NIL	NIL	0	1
Hall, Mark	2012-07-11	Tubbs	LS19	CS	LS19CS	2	2012-05-29	12:20:00	0	0	13	Australian Raven	0	0	NIL	NIL	NIL	NIL	4	0
Hall, Mark	2012-07-11	Tubbs	LS19	CS	LS19CS	2	2012-05-29	12:20:00	0	0	13	Sulphur-crested Cockatoo	0	0	NIL	NIL	NIL	NIL	8	0
Hall, Mark	2012-07-11	Tubbs	LS19	CS	LS19CS	2	2012-05-29	12:20:00	0	0	13	Galah	0	0	NIL	NIL	NIL	NIL	2	0
Hall, Mark	2012-07-11	Tubbs	LS19	CS	LS19CS	2	2012-05-29	12:20:00	0	0	13	Yellow-rumped Thornbill	5	0	14	NIL	Fence	Perch / Flutter	0	5
Hall, Mark	2012-07-11	Tubbs	LS19	CS	LS19CS	2	2012-05-29	12:20:00	0	0	13	Scarlet Robin	1	0	7	NIL	Mid canopy	Perch	0	1
Hall, Mark	2012-07-11	Tubbs	LS19	CS	LS19CS	2	2012-05-29	12:20:00	0	0	13	White-plumed Honeyeater	7	0	49	N - In	Canopy	Fly / Perch	0	7
Hall, Mark	2012-07-11	Tubbs	LS19	CS	LS19CS	2	2012-05-29	12:20:00	0	0	13	Magpie-lark	0	0	81	NIL	NIL	NIL	2	0
Hall, Mark	2012-07-11	Downs	LS22	CS	LS22CS	2	2012-05-29	13:40:00	0	0	13	Australian Magpie	0	0	45	NIL	NIL	NIL	2	0
Hall, Mark	2012-07-11	Downs	LS22	CS	LS22CS	2	2012-05-29	13:40:00	0	0	13	Restless Flycatcher	0	0	NIL	NIL	NIL	NIL	1	0
Hall, Mark	2012-07-11	Downs	LS22	CS	LS22CS	2	2012-05-29	13:40:00	0	0	13	Australian Magpie	1	0	9	NIL	Mid canopy	Perch	0	1
Hall, Mark	2012-07-11	Downs	LS22	CS	LS22CS	2	2012-05-29	13:40:00	0	0	13	Australian Magpie	1	0	28	NIL	Ground	Forage	0	1
Hall, Mark	2012-07-11	Downs	LS22	CS	LS22CS	2	2012-05-29	13:40:00	0	0	13	Noisy Miner	1	0	21	NIL	Mid canopy	Perch	0	1
Hall, Mark	2012-07-11	Downs	LS22	CS	LS22CS	2	2012-05-29	13:40:00	0	0	13	Noisy Miner	1	0	24	N - Along	Mid canopy	Fly / Perch	0	1
Hall, Mark	2012-07-11	Downs	LS22	CS	LS22CS	2	2012-05-29	13:40:00	0	0	13	Noisy Miner	0	0	NIL	NIL	NIL	NIL	2	0
Hall, Mark	2012-07-11	Downs	LS22	CS	LS22CS	2	2012-05-29	13:40:00	0	0	13	Eastern Rosella	0	0	NIL	NIL	NIL	NIL	3	0
Hall, Mark	2012-07-11	Downs	LS22	LS	LS22LS	2	2012-05-29	14:10:00	0	0	13	Striated Pardalote	1	0	13	NIL	Canopy	Forage	0	1
Hall, Mark	2012-07-11	Downs	LS22	LS	LS22LS	2	2012-05-29	14:10:00	0	0	13	Australian Raven	0	0	NIL	NIL	NIL	NIL	2	0
Hall, Mark	2012-07-11	Downs	LS22	LS	LS22LS	2	2012-05-29	14:10:00	0	0	13	Australian Magpie	0	0	NIL	NIL	NIL	NIL	3	0
Hall, Mark	2012-07-11	Downs	LS22	LS	LS22LS	2	2012-05-29	14:10:00	0	0	13	White-plumed Honeyeater	1	0	10	NIL	Trunk/Major branch	Forage	0	1
Hall, Mark	2012-07-11	Downs	LS22	LS	LS22LS	2	2012-05-29	14:10:00	0	0	13	Striated Pardalote	1	0	12	NIL	Canopy	Forage	0	1
Hall, Mark	2012-07-11	Downs	LS22	LS	LS22LS	2	2012-05-29	14:10:00	0	0	13	Spotted Pardalote	1	0	12	NIL	Canopy	Forage	0	1
Hall, Mark	2012-07-11	Downs	LS22	LS	LS22LS	2	2012-05-29	14:10:00	0	0	13	Scarlet Robin	1	0	17	NIL	Trunk/Major branch	Perch	0	1
Hall, Mark	2012-07-11	Downs	LS22	LS	LS22LS	2	2012-05-29	14:10:00	0	0	13	White-plumed Honeyeater	0	0	34	NIL	NIL	NIL	2	0
Hall, Mark	2012-07-11	Downs	LS22	LS	LS22LS	2	2012-05-29	14:10:00	0	0	13	Grey Fantail	1	0	11	NIL	Log	Perch / Flutter	0	1
Hall, Mark	2012-07-11	Downs	LS22	LS	LS22LS	2	2012-05-29	14:10:00	0	0	13	Eastern Rosella	2	0	NIL	W - Out	Mid canopy	Fly / Perch	0	2
Hall, Mark	2012-07-11	Downs	LS22	LS	LS22LS	2	2012-05-29	14:10:00	0	0	13	Grey-crowned Babbler	3	0	16	NIL	Canopy	Perch / Call	0	3
Hall, Mark	2012-07-11	Downs	LS22	LS	LS22LS	2	2012-05-29	14:10:00	0	0	13	Noisy Miner	1	0	22	NIL	Mid canopy	Perch	0	1
Hall, Mark	2012-07-11	Downs	LS22	LS	LS22LS	2	2012-05-29	14:10:00	0	0	13	Noisy Miner	1	0	21	S - Along	Mid canopy	Fly / Perch	0	1
Hall, Mark	2012-07-11	Downs	LS22	LS	LS22LS	2	2012-05-29	14:10:00	0	0	13	Red Wattlebird	1	0	53	NIL	Mid canopy	Perch / Call	0	1
Hall, Mark	2012-07-11	Downs	LS22	LS	LS22LS	2	2012-05-29	14:10:00	0	0	13	Noisy Miner	1	0	27	N - Along	Canopy	Fly / Perch	0	1
Hall, Mark	2012-07-11	Downs	LS22	LS	LS22LS	2	2012-05-29	14:10:00	0	0	13	Crimson Rosella	2	0	13	NIL	Grass	Forage	0	2
Hall, Mark	2012-07-11	Downs	LS22	LS	LS22LS	2	2012-05-29	14:10:00	0	0	13	Eastern Rosella	2	0	33	E - Out	Mid canopy	Fly	0	2
Hall, Mark	2012-07-11	Downs	LS22	LS	LS22LS	2	2012-05-29	14:10:00	0	0	13	Australian Magpie	1	0	46	W - Out	Mid canopy	Fly	0	1
Hall, Mark	2012-07-11	Downs	LS22	LS	LS22LS	2	2012-05-29	14:10:00	0	0	13	Black-faced Cuckoo-shrike	1	0	22	S - Along	Canopy	Fly / Perch	0	1
Hall, Mark	2012-07-11	Apple Box	LS24	LS	LS24LS	2	2012-05-29	15:05:00	0	0	13	Australian Magpie	1	0	16	NIL	Fence	Perch	0	1
Hall, Mark	2012-07-11	Apple Box	LS24	LS	LS24LS	2	2012-05-29	15:05:00	0	0	13	Australian Magpie	1	0	26	S - Along	Mid canopy	Fly / Perch	0	1
Hall, Mark	2012-07-11	Apple Box	LS24	LS	LS24LS	2	2012-05-29	15:05:00	0	0	13	Noisy Miner	1	0	9	S - Along	Mid canopy	Fly / Perch	0	1
Hall, Mark	2012-07-11	Apple Box	LS24	LS	LS24LS	2	2012-05-29	15:05:00	0	0	13	Australian Magpie	0	0	36	NIL	NIL	NIL	2	0
Hall, Mark	2012-07-11	Apple Box	LS24	LS	LS24LS	2	2012-05-29	15:05:00	0	0	13	Eastern Rosella	0	0	19	NIL	NIL	NIL	2	0
Hall, Mark	2012-07-11	Apple Box	LS24	LS	LS24LS	2	2012-05-29	15:05:00	0	0	13	Willie Wagtail	0	0	29	NIL	NIL	NIL	2	0
Hall, Mark	2012-07-11	Apple Box	LS24	LS	LS24LS	2	2012-05-29	15:05:00	0	0	13	Brown Treecreeper	2	0	38	S - Along	Trunk/Major branch	Fly / Perch	0	2
Hall, Mark	2012-07-11	Apple Box	LS24	LS	LS24LS	2	2012-05-29	15:05:00	0	0	13	Galah	2	0	37	W - In	Mid canopy	Fly / Perch	0	2
Hall, Mark	2012-07-11	Apple Box	LS24	LS	LS24LS	2	2012-05-29	15:05:00	0	0	13	Noisy Miner	2	0	5	NIL	Canopy	Perch / Call	0	2
Hall, Mark	2012-07-11	Apple Box	LS24	LS	LS24LS	2	2012-05-29	15:05:00	0	0	13	Australian Wooduck	0	0	NIL	NIL	NIL	NIL	16	0
Hall, Mark	2012-07-11	Apple Box	LS24	LS	LS24LS	2	2012-05-29	15:05:00	0	0	13	Australasian Grebe	0	0	NIL	NIL	NIL	NIL	2	0
Hall, Mark	2012-07-11	Apple Box	LS24	LS	LS24LS	2	2012-05-29	15:05:00	0	0	13	White-plumed Honeyeater	5	0	17	NIL	Trunk/Major branch	Forage	0	5
Hall, Mark	2012-07-11	Apple Box	LS24	CS	LS24CS	2	2012-05-29	15:40:00	0	0	13	Crested Pigeon	1	0	40	N - Out	Mid canopy	Fly / Perch	0	1
Hall, Mark	2012-07-11	Apple Box	LS24	CS	LS24CS	2	2012-05-29	15:40:00	0	0	13	Laughing Kookaburra	1	0	17	N - Along	Mid canopy	Fly / Perch	0	1
Hall, Mark	2012-07-11	Apple Box	LS24	CS	LS24CS	2	2012-05-29	15:40:00	0	0	13	Eastern Rosella	0	0	NIL	NIL	NIL	NIL	3	0
Hall, Mark	2012-07-11	Apple Box	LS24	CS	LS24CS	2	2012-05-29	15:40:00	0	0	13	Noisy Miner	0	1	NIL	NIL	NIL	NIL	0	1
Hall, Mark	2012-07-11	Apple Box	LS24	CS	LS24CS	2	2012-05-29	15:40:00	0	0	13	Australian Shelduck	0	0	NIL	NIL	NIL	NIL	4	0
Hall, Mark	2012-07-11	Apple Box	LS24	CS	LS24CS	2	2012-05-29	15:40:00	0	0	13	Australasian Grebe	0	0	NIL	NIL	NIL	NIL	3	0
Hall, Mark	2012-07-11	Apple Box	LS24	CS	LS24CS	2	2012-05-29	15:40:00	0	0	13	Striated Pardalote	0	1	NIL	NIL	NIL	NIL	0	1
Hall, Mark	2012-07-11	Apple Box	LS24	CS	LS24CS	2	2012-05-29	15:40:00	0	0	13	Willie Wagtail	0	0	41	NIL	NIL	NIL	1	0
Hall, Mark	2012-07-11	Apple Box	LS24	CS	LS24CS	2	2012-05-29	15:40:00	0	0	13	Laughing Kookaburra	0	0	NIL	NIL	NIL	NIL	1	0
Hall, Mark	2012-07-11	Apple Box	LS24	CS	LS24CS	2	2012-05-29	15:40:00	0	0	13	Australian Magpie	0	0	64	NIL	NIL	NIL	2	0
Hall, Mark	2012-07-11	Apple Box	LS24	CS	LS24CS	2	2012-05-29	15:40:00	0	0	13	White-plumed Honeyeater	4	0	8	NIL	Mid canopy	Perch	0	4
Hall, Mark	2012-07-11	Apple Box	LS24	CS	LS24CS	2	2012-05-29	15:40:00	0	0	13	Scarlet Robin	1	0	8	NIL	Mid canopy	Perch / Forage	0	1
Hall, Mark	2012-07-11	Apple Box	LS24	CS	LS24CS	2	2012-05-29	15:40:00	0	0	13	Brown Treecreeper	2	0	7	NIL	Trunk/Major branch	Forage	0	2
Hall, Mark	2012-07-11	Apple Box	LS24	CS	LS24CS	2	2012-05-29	15:40:00	0	0	13	Willie Wagtail	1	0	18	NIL	Fence	Perch	0	1
Hall, Mark	2012-07-11	Apple Box	LS24	CS	LS24CS	2	2012-05-29	15:40:00	0	0	13	Australian Magpie	0	0	NIL	NIL	NIL	NIL	2	0
Hall, Mark	2012-07-11	Apple Box	LS24	CS	LS24CS	2	2012-05-29	15:40:00	0	0	13	Brown Treecreeper	0	0	NIL	NIL	NIL	NIL	3	0
Hall, Mark	2012-07-11	Apple Box	LS24	CS	LS24CS	2	2012-05-29	15:40:00	0	0	13	Scarlet Robin	0	0	NIL	NIL	NIL	NIL	2	0
Hall, Mark	2012-07-11	Apple Box	LS24	CS	LS24CS	2	2012-05-29	15:40:00	0	0	13	Crested Shrike-tit	2	0	11	NIL	Low Branch	Forage	0	2
Hall, Mark	2012-07-11	Apple Box	LS24	CS	LS24CS	2	2012-05-29	15:40:00	0	0	13	Grey-crowned Babbler	0	2	NIL	NIL	NIL	NIL	0	2
Hall, Mark	2012-07-11	Apple Box	LS24	CS	LS24CS	2	2012-05-29	15:40:00	0	0	13	Sulphur-crested Cockatoo	0	0	NIL	NIL	NIL	NIL	1	0
Hall, Mark	2012-07-11	Basin	LS26	CS	LS26CS	2	2012-05-29	16:10:00	0	0	16	Noisy Miner	0	0	NIL	NIL	NIL	NIL	2	0
Hall, Mark	2012-07-11	Basin	LS26	CS	LS26CS	2	2012-05-29	16:10:00	0	0	16	Noisy Miner	1	0	NIL	NIL	Mid canopy	Perch / Call	0	1
Hall, Mark	2012-07-11	Basin	LS26	CS	LS26CS	2	2012-05-29	16:10:00	0	0	16	Australian Raven	0	0	26	N - Along	Mid canopy	Fly / Perch	2	0
Hall, Mark	2012-07-11	Basin	LS26	CS	LS26CS	2	2012-05-29	16:10:00	0	0	16	Noisy Miner	3	0	5	NIL	Mid canopy	Perch / Call	0	3
Hall, Mark	2012-07-11	Basin	LS26	CS	LS26CS	2	2012-05-29	16:10:00	0	0	16	Galah	1	0	54	NIL	Mid canopy	Perch	0	1
Hall, Mark	2012-07-11	Basin	LS26	CS	LS26CS	2	2012-05-29	16:10:00	0	0	16	Galah	0	0	NIL	NIL	NIL	NIL	2	0
Hall, Mark	2012-07-11	Basin	LS26	CS	LS26CS	2	2012-05-29	16:10:00	0	0	16	Galah	1	0	NIL	E - Along	Canopy	Fly / Perch	0	1
Hall, Mark	2012-07-11	Basin	LS26	CS	LS26CS	2	2012-05-29	16:10:00	0	0	16	Australian Magpie	0	0	54	NIL	NIL	NIL	2	0
Hall, Mark	2012-07-11	Basin	LS26	CS	LS26CS	2	2012-05-29	16:10:00	0	0	16	Sulphur-crested Cockatoo	0	0	NIL	NIL	NIL	NIL	2	0
Hall, Mark	2012-07-11	Basin	LS26	CS	LS26CS	2	2012-05-29	16:10:00	0	0	16	Black-shouldered Kite	0	0	NIL	NIL	NIL	NIL	1	0
Hall, Mark	2012-07-11	Basin	LS26	CS	LS26CS	2	2012-05-29	16:10:00	0	0	16	Eastern Rosella	3	0	21	W - Out	Mid canopy	Fly / Perch	0	3
Hall, Mark	2012-07-11	Basin	LS26	LS	LS26LS	2	2012-05-29	16:40:00	0	0	16	Musk Lorikeet	4	0	15	S - Along	Canopy	Fly	0	4
Hall, Mark	2012-07-11	Basin	LS26	LS	LS26LS	2	2012-05-29	16:40:00	0	0	16	Sulphur-crested Cockatoo	0	0	NIL	NIL	NIL	NIL	3	0
Hall, Mark	2012-07-11	Basin	LS26	LS	LS26LS	2	2012-05-29	16:40:00	0	0	16	Noisy Miner	2	0	12	NIL	Mid canopy	Perch / Call	0	2
Hall, Mark	2012-07-11	Basin	LS26	LS	LS26LS	2	2012-05-29	16:40:00	0	0	16	Noisy Miner	3	0	21	NIL	Canopy	Perch	0	3
Hall, Mark	2012-07-11	Basin	LS26	LS	LS26LS	2	2012-05-29	16:40:00	0	0	16	Australian Magpie	0	0	NIL	NIL	NIL	NIL	1	0
Hall, Mark	2012-07-11	Basin	LS26	LS	LS26LS	2	2012-05-29	16:40:00	0	0	16	Galah	2	0	12	NIL	Canopy	Perch	0	2
Hall, Mark	2012-07-11	Basin	LS26	LS	LS26LS	2	2012-05-29	16:40:00	0	0	16	Galah	0	0	60	NIL	NIL	NIL	1	0
Hall, Mark	2012-07-11	Basin	LS26	LS	LS26LS	2	2012-05-29	16:40:00	0	0	16	Musk Lorikeet	18	0	27	S - Along	Mid canopy	Fly	0	18
Hall, Mark	2012-07-11	Basin	LS26	LS	LS26LS	2	2012-05-29	16:40:00	0	0	16	Noisy Miner	2	0	11	S - Along	Canopy	Fly / Perch	0	2
Hall, Mark	2012-07-11	Basin	LS26	LS	LS26LS	2	2012-05-29	16:40:00	0	0	16	Galah	0	0	NIL	NIL	NIL	NIL	4	0
Hall, Mark	2012-07-11	Basin	LS26	LS	LS26LS	2	2012-05-29	16:40:00	0	0	16	Australian Magpie	0	0	NIL	NIL	NIL	NIL	2	0
Hall, Mark	2012-07-11	Basin	LS26	LS	LS26LS	2	2012-05-29	16:40:00	0	0	16	Laughing Kookaburra	0	1	60	NIL	NIL	NIL	0	1
Hall, Mark	2012-07-11	Basin	LS26	LS	LS26LS	2	2012-05-29	16:40:00	0	0	16	Noisy Miner	0	0	NIL	NIL	NIL	NIL	2	0
Hall, Mark	2012-07-11	Basin	LS26	LS	LS26LS	2	2012-05-29	16:40:00	0	0	16	Eastern Rosella	2	0	12	N - Along	Mid canopy	Fly / Perch	0	2
Hall, Mark	2012-07-11	Basin	LS26	LS	LS26LS	2	2012-05-29	16:40:00	0	0	16	Galah	4	0	41	NIL	Canopy	Perch	0	4
Hall, Mark	2012-07-11	Basin	LS26	LS	LS26LS	2	2012-05-29	16:40:00	0	0	16	Striated Pardalote	0	0	NIL	NIL	NIL	NIL	1	0
Hall, Mark	2012-07-11	Basin	LS26	LS	LS26LS	2	2012-05-29	16:40:00	0	0	16	Musk Lorikeet	14	0	24	NIL	Mid canopy	Forage	0	14
Hall, Mark	2012-07-13	Webb	LS25	LS	LS25LS	2	2012-05-30	07:30:00	0	0	-1	Little Raven	2	0	39	E - Out	Canopy	Fly	0	2
Hall, Mark	2012-07-13	Webb	LS25	LS	LS25LS	2	2012-05-30	07:30:00	0	0	-1	Australian Magpie	0	1	NIL	NIL	NIL	NIL	0	1
Hall, Mark	2012-07-13	Webb	LS25	LS	LS25LS	2	2012-05-30	07:30:00	0	0	-1	Eastern Rosella	2	0	16	S - Along	Canopy	Fly / Perch	0	2
Hall, Mark	2012-07-13	Webb	LS25	LS	LS25LS	2	2012-05-30	07:30:00	0	0	-1	Noisy Miner	1	0	18	S - Along	Canopy	Fly / Perch	0	1
Hall, Mark	2012-07-13	Webb	LS25	LS	LS25LS	2	2012-05-30	07:30:00	0	0	-1	Little Raven	0	0	NIL	NIL	NIL	NIL	50	0
Hall, Mark	2012-07-13	Webb	LS25	LS	LS25LS	2	2012-05-30	07:30:00	0	0	-1	Australian Magpie	5	0	10	NIL	Mid canopy	Perch / Call	0	5
Hall, Mark	2012-07-13	Webb	LS25	LS	LS25LS	2	2012-05-30	07:30:00	0	0	-1	Noisy Miner	1	0	17	NIL	Canopy	Perch / Call	0	1
Hall, Mark	2012-07-13	Webb	LS25	LS	LS25LS	2	2012-05-30	07:30:00	0	0	-1	Galah	4	0	87	NIL	Canopy	Perch	0	4
Hall, Mark	2012-07-13	Webb	LS25	LS	LS25LS	2	2012-05-30	07:30:00	0	0	-1	Australian Magpie	0	0	NIL	NIL	NIL	NIL	1	0
Hall, Mark	2012-07-13	Webb	LS25	LS	LS25LS	2	2012-05-30	07:30:00	0	0	-1	Australian Magpie	3	0	45	NIL	Canopy	Perch	0	3
Hall, Mark	2012-07-13	Webb	LS25	LS	LS25LS	2	2012-05-30	07:30:00	0	0	-1	Musk Lorikeet	0	0	NIL	NIL	NIL	NIL	2	0
Hall, Mark	2012-07-13	Webb	LS25	LS	LS25LS	2	2012-05-30	07:30:00	0	0	-1	Galah	2	0	45	NIL	Canopy	Perch	0	2
Hall, Mark	2012-07-13	Webb	LS25	LS	LS25LS	2	2012-05-30	07:30:00	0	0	-1	Noisy Miner	1	0	37	NIL	Canopy	Perch	0	1
Hall, Mark	2012-07-13	Webb	LS25	LS	LS25LS	2	2012-05-30	07:30:00	0	0	-1	Eastern Rosella	3	0	21	S - Along	Canopy	Fly / Perch	0	3
Hall, Mark	2012-07-13	Webb	LS25	LS	LS25LS	2	2012-05-30	07:30:00	0	0	-1	Eastern Rosella	2	0	22	N - Along	Canopy	Fly / Perch	0	2
Hall, Mark	2012-07-13	Webb	LS25	LS	LS25LS	2	2012-05-30	07:30:00	0	0	-1	Striated Pardalote	1	0	16	NIL	Canopy	Forage	0	1
Hall, Mark	2012-07-13	Webb	LS25	CS	LS25CS	2	2012-05-30	08:00:00	0	0	-1	Australian Magpie	0	0	NIL	NIL	NIL	NIL	2	0
Hall, Mark	2012-07-13	Webb	LS25	CS	LS25CS	2	2012-05-30	08:00:00	0	0	-1	Little Raven	0	0	NIL	NIL	NIL	NIL	3	0
Hall, Mark	2012-07-13	Webb	LS25	CS	LS25CS	2	2012-05-30	08:00:00	0	0	-1	Noisy Miner	1	0	5	NIL	Mid canopy	Forage	0	1
Hall, Mark	2012-07-13	Webb	LS25	CS	LS25CS	2	2012-05-30	08:00:00	0	0	-1	Eastern Rosella	1	0	9	NIL	Mid canopy	Perch	0	1
Hall, Mark	2012-07-13	Webb	LS25	CS	LS25CS	2	2012-05-30	08:00:00	0	0	-1	Musk Lorikeet	4	0	97	E - Out	Canopy	Fly	0	4
Hall, Mark	2012-07-13	Webb	LS25	CS	LS25CS	2	2012-05-30	08:00:00	0	0	-1	Galah	1	0	34	N - Along	Canopy	Fly	0	1
Hall, Mark	2012-07-13	Webb	LS25	CS	LS25CS	2	2012-05-30	08:00:00	0	0	-1	Noisy Miner	1	0	12	NIL	Mid canopy	Forage	0	1
Hall, Mark	2012-07-13	Webb	LS25	CS	LS25CS	2	2012-05-30	08:00:00	0	0	-1	Australian Magpie	1	0	9	NIL	Canopy	Perch	0	1
Hall, Mark	2012-07-13	Webb	LS25	CS	LS25CS	2	2012-05-30	08:00:00	0	0	-1	Eastern Rosella	3	0	9	NIL	Canopy	Perch / Flutter	0	3
Hall, Mark	2012-07-13	Webb	LS25	CS	LS25CS	2	2012-05-30	08:00:00	0	0	-1	Crested Pigeon	3	0	23	NIL	Canopy	Perch	0	3
Hall, Mark	2012-07-13	Webb	LS25	CS	LS25CS	2	2012-05-30	08:00:00	0	0	-1	Musk Lorikeet	0	0	NIL	NIL	NIL	NIL	2	0
Hall, Mark	2012-07-13	Webb	LS25	CS	LS25CS	2	2012-05-30	08:00:00	0	0	-1	Striated Pardalote	1	0	20	NIL	Canopy	Forage	0	1
Hall, Mark	2012-07-13	Webb	LS25	CS	LS25CS	2	2012-05-30	08:00:00	0	0	-1	Australian Magpie	1	0	22	NIL	Grass	Perch / Call	0	1
Hall, Mark	2012-07-13	Webb	LS25	CS	LS25CS	2	2012-05-30	08:00:00	0	0	-1	Noisy Miner	2	0	18	E - Along	Mid canopy	Fly / Perch	0	2
Hall, Mark	2012-07-13	Webb	LS25	CS	LS25CS	2	2012-05-30	08:00:00	0	0	-1	Striated Pardalote	0	1	NIL	NIL	NIL	NIL	0	1
Hall, Mark	2012-07-13	Webb	LS25	CS	LS25CS	2	2012-05-30	08:00:00	0	0	-1	Australian Magpie	2	0	32	NIL	Canopy	Perch / Call	0	2
Hall, Mark	2012-07-13	Webb	LS25	CS	LS25CS	2	2012-05-30	08:00:00	0	0	-1	Australian Magpie	0	0	NIL	NIL	NIL	NIL	1	0
Hall, Mark	2012-07-13	Webb	LS25	CS	LS25CS	2	2012-05-30	08:00:00	0	0	-1	Sulphur-crested Cockatoo	5	0	108	S - Along	Canopy	Fly	0	5
Hall, Mark	2012-07-13	Webb	LS25	CS	LS25CS	2	2012-05-30	08:00:00	0	0	-1	Pied Currawong	1	0	9	S - Along	Mid canopy	Fly / Perch	0	1
Hall, Mark	2012-07-13	Webb	LS25	CS	LS25CS	2	2012-05-30	08:00:00	0	0	-1	Galah	2	0	40	N - Along	Mid canopy	Fly / Perch	0	2
Hall, Mark	2012-07-13	Webb	LS25	CS	LS25CS	2	2012-05-30	08:00:00	0	0	-1	Eastern Rosella	0	0	NIL	NIL	NIL	NIL	4	0
Hall, Mark	2012-07-13	Webb	LS25	CS	LS25CS	2	2012-05-30	08:00:00	0	0	-1	Noisy Miner	0	0	NIL	NIL	NIL	NIL	5	0
Hall, Mark	2012-07-13	Webb	LS25	CS	LS25CS	2	2012-05-30	08:00:00	0	0	-1	Australian Magpie	0	0	NIL	NIL	NIL	NIL	4	0
Hall, Mark	2012-07-13	Webb	LS25	CS	LS25CS	2	2012-05-30	08:00:00	0	0	-1	Sulphur-crested Cockatoo	0	0	NIL	NIL	NIL	NIL	2	0
Hall, Mark	2012-07-13	Webb	LS25	CS	LS25CS	2	2012-05-30	08:00:00	0	0	-1	Musk Lorikeet	0	0	NIL	NIL	NIL	NIL	6	0
Hall, Mark	2012-07-13	Dorset Hill	LS21	CS	LS21CS	2	2012-05-30	08:45:00	0	0	-1	Galah	2	0	40	NIL	Canopy	Perch	0	2
Hall, Mark	2012-07-13	Dorset Hill	LS21	CS	LS21CS	2	2012-05-30	08:45:00	0	0	-1	Restless Flycatcher	2	0	45	NIL	Mid canopy	Perch / Flutter	0	2
Hall, Mark	2012-07-13	Dorset Hill	LS21	CS	LS21CS	2	2012-05-30	08:45:00	0	0	-1	Striated Pardalote	0	1	NIL	NIL	NIL	NIL	0	1
Hall, Mark	2012-07-13	Dorset Hill	LS21	CS	LS21CS	2	2012-05-30	08:45:00	0	0	-1	Australian Magpie	0	0	NIL	NIL	NIL	NIL	3	0
Hall, Mark	2012-07-13	Dorset Hill	LS21	CS	LS21CS	2	2012-05-30	08:45:00	0	0	-1	White-plumed Honeyeater	1	0	72	Across corner	Canopy	Fly / Perch	0	1
Hall, Mark	2012-07-13	Dorset Hill	LS21	CS	LS21CS	2	2012-05-30	08:45:00	0	0	-1	Australian Magpie	1	0	26	NIL	Canopy	Perch	0	1
Hall, Mark	2012-07-13	Dorset Hill	LS21	CS	LS21CS	2	2012-05-30	08:45:00	0	0	-1	Australian Magpie	3	0	79	NIL	Mid canopy	Perch / Call	0	3
Hall, Mark	2012-07-13	Dorset Hill	LS21	CS	LS21CS	2	2012-05-30	08:45:00	0	0	-1	Noisy Miner	1	0	16	NIL	Trunk/Major branch	Perch / Call	0	1
Hall, Mark	2012-07-13	Dorset Hill	LS21	CS	LS21CS	2	2012-05-30	08:45:00	0	0	-1	Australian Magpie	0	0	NIL	NIL	NIL	NIL	4	0
Hall, Mark	2012-07-13	Dorset Hill	LS21	CS	LS21CS	2	2012-05-30	08:45:00	0	0	-1	Noisy Miner	1	0	17	NIL	Mid canopy	Perch	0	1
Hall, Mark	2012-07-13	Dorset Hill	LS21	CS	LS21CS	2	2012-05-30	08:45:00	0	0	-1	Striated Pardalote	0	1	NIL	NIL	NIL	NIL	0	1
Hall, Mark	2012-07-13	Dorset Hill	LS21	CS	LS21CS	2	2012-05-30	08:45:00	0	0	-1	Red Wattlebird	4	0	27	NIL	Canopy	Perch	0	4
Hall, Mark	2012-07-13	Dorset Hill	LS21	CS	LS21CS	2	2012-05-30	08:45:00	0	0	-1	Galah	0	0	NIL	NIL	NIL	NIL	5	0
Hall, Mark	2012-07-13	Dorset Hill	LS21	CS	LS21CS	2	2012-05-30	08:45:00	0	0	-1	Striated Pardalote	2	0	18	NIL	Canopy	Perch / Call	0	2
Hall, Mark	2012-07-13	Dorset Hill	LS21	CS	LS21CS	2	2012-05-30	08:45:00	0	0	-1	White-plumed Honeyeater	1	0	18	NIL	Canopy	Perch	0	1
Hall, Mark	2012-07-13	Dorset Hill	LS21	CS	LS21CS	2	2012-05-30	08:45:00	0	0	-1	Grey-crowned Babbler	3	0	33	NIL	Canopy	Perch / Flutter	0	3
Hall, Mark	2012-07-13	Dorset Hill	LS21	CS	LS21CS	2	2012-05-30	08:45:00	0	0	-1	Eastern Rosella	0	2	NIL	NIL	NIL	NIL	0	2
Hall, Mark	2012-07-13	Dorset Hill	LS21	LS	LS21LS	2	2012-05-30	09:15:00	0	0	-1	Galah	0	0	NIL	NIL	NIL	NIL	19	0
Hall, Mark	2012-07-13	Dorset Hill	LS21	LS	LS21LS	2	2012-05-30	09:15:00	0	0	-1	Australian Magpie	2	0	56	W - In	Canopy	Fly / Perch	0	2
Hall, Mark	2012-07-13	Dorset Hill	LS21	LS	LS21LS	2	2012-05-30	09:15:00	0	0	-1	White-plumed Honeyeater	2	0	17	S - Along	Canopy	Fly / Perch	0	2
Hall, Mark	2012-07-13	Dorset Hill	LS21	LS	LS21LS	2	2012-05-30	09:15:00	0	0	-1	White-plumed Honeyeater	1	0	13	NIL	Canopy	Forage	0	1
Hall, Mark	2012-07-13	Dorset Hill	LS21	LS	LS21LS	2	2012-05-30	09:15:00	0	0	-1	Yellow Thornbill	5	0	13	NIL	Mid canopy	Forage	0	5
Hall, Mark	2012-07-13	Dorset Hill	LS21	LS	LS21LS	2	2012-05-30	09:15:00	0	0	-1	Galah	0	0	NIL	NIL	NIL	NIL	20	0
Hall, Mark	2012-07-13	Dorset Hill	LS21	LS	LS21LS	2	2012-05-30	09:15:00	0	0	-1	Australian Magpie	5	0	17	S - Along	Canopy	Fly / Perch	0	5
Hall, Mark	2012-07-13	Dorset Hill	LS21	LS	LS21LS	2	2012-05-30	09:15:00	0	0	-1	Willie Wagtail	1	0	30	NIL	Fence	Perch	0	1
Hall, Mark	2012-07-13	Dorset Hill	LS21	LS	LS21LS	2	2012-05-30	09:15:00	0	0	-1	Red-rumped Parrot	1	0	19	W - Out	Canopy	Fly / Perch	0	1
Hall, Mark	2012-07-13	Dorset Hill	LS21	LS	LS21LS	2	2012-05-30	09:15:00	0	0	-1	Australian Magpie	1	0	5	NIL	Mid canopy	Perch / Call	0	1
Hall, Mark	2012-07-13	Dorset Hill	LS21	LS	LS21LS	2	2012-05-30	09:15:00	0	0	-1	Flame Robin	6	0	15	E - In	Low Branch	Fly / Perch	0	6
Hall, Mark	2012-07-13	Dorset Hill	LS21	LS	LS21LS	2	2012-05-30	09:15:00	0	0	-1	Yellow-rumped Thornbill	3	0	13	NIL	Fence	Perch	0	3
Hall, Mark	2012-07-13	Dorset Hill	LS21	LS	LS21LS	2	2012-05-30	09:15:00	0	0	-1	Australian Wooduck	0	0	NIL	NIL	NIL	NIL	7	0
Hall, Mark	2012-07-13	Dorset Hill	LS21	LS	LS21LS	2	2012-05-30	09:15:00	0	0	-1	Australian Shelduck	0	0	NIL	NIL	NIL	NIL	2	0
Hall, Mark	2012-07-13	Dorset Hill	LS21	LS	LS21LS	2	2012-05-30	09:15:00	0	0	-1	Grey Shrike-thrush	0	0	NIL	NIL	NIL	NIL	1	0
Hall, Mark	2012-07-13	Dorset Hill	LS21	LS	LS21LS	2	2012-05-30	09:15:00	0	0	-1	Welcome Swallow	0	0	NIL	NIL	NIL	NIL	1	0
Hall, Mark	2012-07-13	Dorset Hill	LS21	LS	LS21LS	2	2012-05-30	09:15:00	0	0	-1	White-plumed Honeyeater	2	0	14	NIL	Mid canopy	Forage	0	2
Hall, Mark	2012-07-13	Dorset Hill	LS21	LS	LS21LS	2	2012-05-30	09:15:00	0	0	-1	Eastern Spinebill	1	0	14	NIL	Mid canopy	Forage	0	1
Hall, Mark	2012-07-13	Dorset Hill	LS21	LS	LS21LS	2	2012-05-30	09:15:00	0	0	-1	Striated Pardalote	1	0	14	NIL	Low Branch	Forage	0	1
Hall, Mark	2012-07-13	Dorset Hill	LS21	LS	LS21LS	2	2012-05-30	09:15:00	0	0	-1	Galah	6	0	28	W - Out	Canopy	Fly	0	6
Hall, Mark	2012-07-13	Dorset Hill	LS21	LS	LS21LS	2	2012-05-30	09:15:00	0	0	-1	Grey Shrike-thrush	1	0	11	NIL	Mid canopy	Perch	0	1
Hall, Mark	2012-07-13	Dorset Hill	LS21	LS	LS21LS	2	2012-05-30	09:15:00	0	0	-1	Yellow-rumped Thornbill	0	0	NIL	NIL	NIL	NIL	10	0
Hall, Mark	2012-07-13	Dorset Hill	LS21	LS	LS21LS	2	2012-05-30	09:15:00	0	0	-1	Flame Robin	0	0	NIL	NIL	NIL	NIL	6	0
Hall, Mark	2012-07-13	Dorset Hill	LS21	LS	LS21LS	2	2012-05-30	09:15:00	0	0	-1	Willie Wagtail	1	0	32	NIL	Road	Forage	0	1
Hall, Mark	2012-07-13	Dorset Hill	LS21	LS	LS21LS	2	2012-05-30	09:15:00	0	0	-1	Striated Pardalote	0	1	NIL	NIL	NIL	NIL	0	1
Hall, Mark	2012-07-13	Dorset Hill	LS21	LS	LS21LS	2	2012-05-30	09:15:00	0	0	-1	Noisy Miner	1	0	8	W - In	Mid canopy	Fly / Perch	0	1
Hall, Mark	2012-07-13	Dorset Hill	LS21	LS	LS21LS	2	2012-05-30	09:15:00	0	0	-1	Galah	0	0	135	NIL	NIL	NIL	80	0
Hall, Mark	2012-07-13	Bells	LS20	LS	LS20LS	2	2012-05-30	10:00:00	0	0	6	Striated Pardalote	0	0	15	NIL	NIL	NIL	2	0
Hall, Mark	2012-07-13	Bells	LS20	LS	LS20LS	2	2012-05-30	10:00:00	0	0	6	Little Raven	0	0	NIL	NIL	NIL	NIL	2	0
Hall, Mark	2012-07-13	Bells	LS20	LS	LS20LS	2	2012-05-30	10:00:00	0	0	6	Noisy Miner	2	0	18	NIL	Mid canopy	Fly/ Chase	0	2
Hall, Mark	2012-07-13	Bells	LS20	LS	LS20LS	2	2012-05-30	10:00:00	0	0	6	Australian Magpie	0	0	NIL	NIL	NIL	NIL	4	0
Hall, Mark	2012-07-13	Bells	LS20	LS	LS20LS	2	2012-05-30	10:00:00	0	0	6	Eastern Rosella	0	0	57	NIL	NIL	NIL	6	0
Hall, Mark	2012-07-13	Bells	LS20	LS	LS20LS	2	2012-05-30	10:00:00	0	0	6	Laughing Kookaburra	2	0	89	N - Along	Mid canopy	Fly / Perch	0	2
Hall, Mark	2012-07-13	Bells	LS20	LS	LS20LS	2	2012-05-30	10:00:00	0	0	6	Striated Pardalote	1	0	37	NIL	Canopy	Perch	0	1
Hall, Mark	2012-07-13	Bells	LS20	LS	LS20LS	2	2012-05-30	10:00:00	0	0	6	Galah	0	0	NIL	NIL	NIL	NIL	8	0
Hall, Mark	2012-07-13	Bells	LS20	LS	LS20LS	2	2012-05-30	10:00:00	0	0	6	Musk Lorikeet	0	0	63	NIL	NIL	NIL	13	0
Hall, Mark	2012-07-13	Bells	LS20	LS	LS20LS	2	2012-05-30	10:00:00	0	0	6	Eastern Rosella	3	0	24	S - Along	Canopy	Fly / Perch	0	3
Hall, Mark	2012-07-13	Bells	LS20	LS	LS20LS	2	2012-05-30	10:00:00	0	0	6	Eastern Rosella	4	0	24	S - Along	Mid canopy	Fly	0	4
Hall, Mark	2012-07-13	Bells	LS20	LS	LS20LS	2	2012-05-30	10:00:00	0	0	6	Striated Pardalote	0	0	45	NIL	NIL	NIL	1	0
Hall, Mark	2012-07-13	Bells	LS20	LS	LS20LS	2	2012-05-30	10:00:00	0	0	6	Australian Magpie	2	0	13	NIL	Mid canopy	Perch	0	2
Hall, Mark	2012-07-13	Bells	LS20	LS	LS20LS	2	2012-05-30	10:00:00	0	0	6	Galah	2	0	21	N - Along	Canopy	Fly / Perch	0	2
Hall, Mark	2012-07-13	Bells	LS20	LS	LS20LS	2	2012-05-30	10:00:00	0	0	6	Noisy Miner	3	0	29	S - Along	Canopy	Fly / Perch	0	3
Hall, Mark	2012-07-13	Bells	LS20	LS	LS20LS	2	2012-05-30	10:00:00	0	0	6	Galah	0	0	NIL	NIL	NIL	NIL	2	0
Hall, Mark	2012-07-13	Bells	LS20	CS	LS20CS	2	2012-05-30	10:30:00	0	0	6	Striated Pardalote	1	0	29	NIL	Canopy	Perch / Call	0	1
Hall, Mark	2012-07-13	Bells	LS20	CS	LS20CS	2	2012-05-30	10:30:00	0	0	6	White-plumed Honeyeater	2	0	41	E - Along	Canopy	Fly/ Chase	0	2
Hall, Mark	2012-07-13	Bells	LS20	CS	LS20CS	2	2012-05-30	10:30:00	0	0	6	Striated Pardalote	0	2	NIL	NIL	NIL	NIL	0	2
Hall, Mark	2012-07-13	Bells	LS20	CS	LS20CS	2	2012-05-30	10:30:00	0	0	6	Noisy Miner	1	0	18	NIL	Mid canopy	Perch	0	1
Hall, Mark	2012-07-13	Bells	LS20	CS	LS20CS	2	2012-05-30	10:30:00	0	0	6	Australian Magpie	0	0	NIL	NIL	NIL	NIL	3	0
Hall, Mark	2012-07-13	Bells	LS20	CS	LS20CS	2	2012-05-30	10:30:00	0	0	6	Masked Lapwing	0	0	NIL	NIL	NIL	NIL	2	0
Hall, Mark	2012-07-13	Bells	LS20	CS	LS20CS	2	2012-05-30	10:30:00	0	0	6	Flame Robin	1	0	21	NIL	Ground	Forage	0	1
Hall, Mark	2012-07-13	Bells	LS20	CS	LS20CS	2	2012-05-30	10:30:00	0	0	6	White-plumed Honeyeater	1	0	40	NIL	Mid canopy	Forage	0	1
Hall, Mark	2012-07-13	Bells	LS20	CS	LS20CS	2	2012-05-30	10:30:00	0	0	6	White-plumed Honeyeater	2	0	23	NIL	Mid canopy	Fly/ Chase	0	2
Hall, Mark	2012-07-13	Bells	LS20	CS	LS20CS	2	2012-05-30	10:30:00	0	0	6	Willie Wagtail	1	0	12	NIL	Fence	Perch	0	1
Hall, Mark	2012-07-13	Bells	LS20	CS	LS20CS	2	2012-05-30	10:30:00	0	0	6	Flame Robin	2	0	16	NIL	Fence	Perch	0	2
Hall, Mark	2012-07-13	Bells	LS20	CS	LS20CS	2	2012-05-30	10:30:00	0	0	6	Galah	2	0	NIL	E - Across	Canopy	Fly / Perch	0	2
Hall, Mark	2012-07-13	Bells	LS20	CS	LS20CS	2	2012-05-30	10:30:00	0	0	6	Grey Shrike-thrush	1	0	13	NIL	Mid canopy	Perch	0	1
Hall, Mark	2012-07-13	Bells	LS20	CS	LS20CS	2	2012-05-30	10:30:00	0	0	6	White-plumed Honeyeater	1	0	13	NIL	Mid canopy	Forage	0	1
Hall, Mark	2012-07-13	Bells	LS20	CS	LS20CS	2	2012-05-30	10:30:00	0	0	6	Galah	0	0	NIL	NIL	NIL	NIL	2	0
Hall, Mark	2012-07-13	Bells	LS20	CS	LS20CS	2	2012-05-30	10:30:00	0	0	6	White-plumed Honeyeater	0	0	NIL	NIL	NIL	NIL	12	0
Hall, Mark	2012-07-13	Bells	LS20	CS	LS20CS	2	2012-05-30	10:30:00	0	0	6	Brown Quail	4	0	6	NIL	Grass	Flush	0	4
Hall, Mark	2012-07-13	Bells	LS20	CS	LS20CS	2	2012-05-30	10:30:00	0	0	6	Australian Magpie	1	0	65	W - Along	Canopy	Fly / Perch	0	1
Hall, Mark	2012-07-13	Bells	LS20	CS	LS20CS	2	2012-05-30	10:30:00	0	0	6	Welcome Swallow	2	0	40	NIL	Canopy	Perch	0	2
Hall, Mark	2012-07-13	Bells	LS20	CS	LS20CS	2	2012-05-30	10:30:00	0	0	6	Australian Magpie	0	0	NIL	NIL	NIL	NIL	4	0
Hall, Mark	2012-07-13	Angle	LS14	CS	LS14CS	2	2012-05-30	12:10:00	0	0	7	Noisy Miner	0	0	20	NIL	NIL	NIL	1	0
Hall, Mark	2012-07-13	Angle	LS14	CS	LS14CS	2	2012-05-30	12:10:00	0	0	7	Australian Magpie	0	0	63	NIL	NIL	NIL	2	0
Hall, Mark	2012-07-13	Angle	LS14	CS	LS14CS	2	2012-05-30	12:10:00	0	0	7	White-winged Chough	6	0	76	NIL	Mid canopy	Perch	0	6
Hall, Mark	2012-07-13	Angle	LS14	CS	LS14CS	2	2012-05-30	12:10:00	0	0	7	Australian Raven	0	0	NIL	NIL	NIL	NIL	1	0
Hall, Mark	2012-07-13	Angle	LS14	CS	LS14CS	2	2012-05-30	12:10:00	0	0	7	Musk Lorikeet	2	0	17	NIL	Mid canopy	Forage	0	2
Hall, Mark	2012-07-13	Angle	LS14	CS	LS14CS	2	2012-05-30	12:10:00	0	0	7	Striated Pardalote	0	2	NIL	NIL	NIL	NIL	0	2
Hall, Mark	2012-07-13	Angle	LS14	CS	LS14CS	2	2012-05-30	12:10:00	0	0	7	Australian Raven	2	0	39	S - Out	Mid canopy	Fly	0	2
Hall, Mark	2012-07-13	Angle	LS14	CS	LS14CS	2	2012-05-30	12:10:00	0	0	7	Yellow Thornbill	0	0	18	NIL	NIL	NIL	5	0
Hall, Mark	2012-07-13	Angle	LS14	CS	LS14CS	2	2012-05-30	12:10:00	0	0	7	Grey Butcherbird	0	0	36	NIL	NIL	NIL	1	0
Hall, Mark	2012-07-13	Angle	LS14	CS	LS14CS	2	2012-05-30	12:10:00	0	0	7	Australian Magpie	2	0	38	S - Along	Mid canopy	Fly / Perch	0	2
Hall, Mark	2012-07-13	Angle	LS14	CS	LS14CS	2	2012-05-30	12:10:00	0	0	7	White-winged Chough	5	0	29	NIL	Grass	Forage	0	5
Hall, Mark	2012-07-13	Angle	LS14	CS	LS14CS	2	2012-05-30	12:10:00	0	0	7	Eastern Rosella	1	0	18	S - Along	Mid canopy	Fly / Perch	0	1
Hall, Mark	2012-07-13	Angle	LS14	CS	LS14CS	2	2012-05-30	12:10:00	0	0	7	Australian Magpie	2	0	121	NIL	Road	Forage	0	2
Hall, Mark	2012-07-13	Angle	LS14	CS	LS14CS	2	2012-05-30	12:10:00	0	0	7	Galah	0	0	NIL	NIL	NIL	NIL	9	0
Hall, Mark	2012-07-13	Angle	LS14	LS	LS14LS	2	2012-05-30	12:40:00	0	0	7	Galah	0	0	NIL	NIL	NIL	NIL	2	0
Hall, Mark	2012-07-13	Angle	LS14	LS	LS14LS	2	2012-05-30	12:40:00	0	0	7	Pied Currawong	2	0	70	N - Along	Mid canopy	Fly / Perch	0	2
Hall, Mark	2012-07-13	Angle	LS14	LS	LS14LS	2	2012-05-30	12:40:00	0	0	7	Galah	2	0	12	NIL	Mid canopy	Perch	0	2
Hall, Mark	2012-07-13	Angle	LS14	LS	LS14LS	2	2012-05-30	12:40:00	0	0	7	Galah	2	0	62	N - Along	Mid canopy	Fly / Perch	0	2
Hall, Mark	2012-07-13	Angle	LS14	LS	LS14LS	2	2012-05-30	12:40:00	0	0	7	Striated Pardalote	0	2	NIL	NIL	NIL	NIL	0	2
Hall, Mark	2012-07-13	Angle	LS14	LS	LS14LS	2	2012-05-30	12:40:00	0	0	7	Noisy Miner	1	0	14	S - Along	Mid canopy	Fly / Perch	0	1
Hall, Mark	2012-07-13	Angle	LS14	LS	LS14LS	2	2012-05-30	12:40:00	0	0	7	Galah	2	0	40	W - Out	Mid canopy	Fly	0	2
Hall, Mark	2012-07-13	Angle	LS14	LS	LS14LS	2	2012-05-30	12:40:00	0	0	7	Noisy Miner	2	0	21	NIL	Mid canopy	Forage	0	2
Hall, Mark	2012-07-13	Angle	LS14	LS	LS14LS	2	2012-05-30	12:40:00	0	0	7	Galah	1	0	10	NIL	Mid canopy	Perch	0	1
Hall, Mark	2012-07-13	Angle	LS14	LS	LS14LS	2	2012-05-30	12:40:00	0	0	7	Striated Pardalote	0	1	39	NIL	NIL	NIL	0	1
Hall, Mark	2012-07-13	Angle	LS14	LS	LS14LS	2	2012-05-30	12:40:00	0	0	7	Red-rumped Parrot	2	0	22	W - Out	Canopy	Fly / Perch	0	2
Hall, Mark	2012-07-13	Angle	LS14	LS	LS14LS	2	2012-05-30	12:40:00	0	0	7	Australian Raven	0	0	NIL	NIL	NIL	NIL	4	0
Hall, Mark	2012-07-13	Angle	LS14	LS	LS14LS	2	2012-05-30	12:40:00	0	0	7	Australian Magpie	0	0	NIL	NIL	NIL	NIL	3	0
Hall, Mark	2012-07-13	Cullens	LS12	LS	LS12LS	2	2012-05-30	13:40:00	0	0	7	Australian Raven	0	0	NIL	NIL	NIL	NIL	1	0
Hall, Mark	2012-07-13	Cullens	LS12	LS	LS12LS	2	2012-05-30	13:40:00	0	0	7	Striated Pardalote	0	0	NIL	NIL	NIL	NIL	2	0
Hall, Mark	2012-07-13	Cullens	LS12	LS	LS12LS	2	2012-05-30	13:40:00	0	0	7	Australian Magpie	0	0	NIL	NIL	NIL	NIL	2	0
Hall, Mark	2012-07-13	Cullens	LS12	LS	LS12LS	2	2012-05-30	13:40:00	0	0	7	Galah	5	0	14	NIL	Canopy	Perch	0	5
Hall, Mark	2012-07-13	Cullens	LS12	LS	LS12LS	2	2012-05-30	13:40:00	0	0	7	Red-rumped Parrot	4	0	24	W - In	Canopy	Fly / Perch	0	4
Hall, Mark	2012-07-13	Cullens	LS12	LS	LS12LS	2	2012-05-30	13:40:00	0	0	7	Flame Robin	0	0	49	NIL	NIL	NIL	6	0
Hall, Mark	2012-07-13	Cullens	LS12	LS	LS12LS	2	2012-05-30	13:40:00	0	0	7	Flame Robin	2	0	14	NIL	Fence	Perch	0	2
Hall, Mark	2012-07-13	Cullens	LS12	LS	LS12LS	2	2012-05-30	13:40:00	0	0	7	White-winged Chough	0	0	NIL	NIL	NIL	NIL	14	0
Hall, Mark	2012-07-13	Cullens	LS12	LS	LS12LS	2	2012-05-30	13:40:00	0	0	7	Australian Magpie	0	0	NIL	NIL	NIL	NIL	3	0
Hall, Mark	2012-07-13	Cullens	LS12	LS	LS12LS	2	2012-05-30	13:40:00	0	0	7	Red-rumped Parrot	0	0	NIL	NIL	NIL	NIL	6	0
Hall, Mark	2012-07-13	Cullens	LS12	LS	LS12LS	2	2012-05-30	13:40:00	0	0	7	Striated Pardalote	2	0	16	NIL	Canopy	Forage	0	2
Hall, Mark	2012-07-13	Cullens	LS12	LS	LS12LS	2	2012-05-30	13:40:00	0	0	7	Galah	2	0	18	S - Along	Mid canopy	Fly / Perch	0	2
Hall, Mark	2012-07-13	Cullens	LS12	LS	LS12LS	2	2012-05-30	13:40:00	0	0	7	Yellow-rumped Thornbill	4	0	34	NIL	Ground	Forage	0	4
Hall, Mark	2012-07-13	Cullens	LS12	LS	LS12LS	2	2012-05-30	13:40:00	0	0	7	Galah	3	0	49	S - Along	Canopy	Fly / Perch	0	3
Hall, Mark	2012-07-13	Cullens	LS12	CS	LS12CS	2	2012-05-30	13:10:00	0	0	7	Australian Wooduck	0	0	NIL	NIL	NIL	NIL	27	0
Hall, Mark	2012-07-13	Cullens	LS12	CS	LS12CS	2	2012-05-30	13:10:00	0	0	7	Restless Flycatcher	0	0	NIL	NIL	NIL	NIL	1	0
Hall, Mark	2012-07-13	Cullens	LS12	CS	LS12CS	2	2012-05-30	13:10:00	0	0	7	Noisy Miner	3	0	17	NIL	Canopy	Perch	0	3
Hall, Mark	2012-07-13	Cullens	LS12	CS	LS12CS	2	2012-05-30	13:10:00	0	0	7	Galah	0	0	NIL	NIL	NIL	NIL	2	0
Hall, Mark	2012-07-13	Cullens	LS12	CS	LS12CS	2	2012-05-30	13:10:00	0	0	7	Australian Raven	0	0	NIL	NIL	NIL	NIL	2	0
Hall, Mark	2012-07-13	Cullens	LS12	CS	LS12CS	2	2012-05-30	13:10:00	0	0	7	Noisy Miner	1	0	35	NIL	Canopy	Forage	0	1
Hall, Mark	2012-07-13	Cullens	LS12	CS	LS12CS	2	2012-05-30	13:10:00	0	0	7	Noisy Miner	1	0	13	NIL	Canopy	Forage	0	1
Hall, Mark	2012-07-13	Cullens	LS12	CS	LS12CS	2	2012-05-30	13:10:00	0	0	7	Red-rumped Parrot	3	0	31	NIL	Grass	Perch / Flutter	0	3
Hall, Mark	2012-07-13	Cullens	LS12	CS	LS12CS	2	2012-05-30	13:10:00	0	0	7	Eastern Rosella	3	0	17	W - Along	Mid canopy	Fly / Perch	0	3
Hall, Mark	2012-07-13	Cullens	LS12	CS	LS12CS	2	2012-05-30	13:10:00	0	0	7	Restless Flycatcher	2	0	49	NIL	Mid canopy	Perch / Flutter	0	2
Hall, Mark	2012-07-13	Cullens	LS12	CS	LS12CS	2	2012-05-30	13:10:00	0	0	7	Striated Pardalote	0	3	NIL	NIL	NIL	NIL	0	3
Hall, Mark	2012-07-13	Cullens	LS12	CS	LS12CS	2	2012-05-30	13:10:00	0	0	7	Willie Wagtail	0	0	40	NIL	NIL	NIL	1	0
Hall, Mark	2012-07-13	Cullens	LS12	CS	LS12CS	2	2012-05-30	13:10:00	0	0	7	Welcome Swallow	0	0	NIL	NIL	NIL	NIL	3	0
Hall, Mark	2012-07-13	Cullens	LS12	CS	LS12CS	2	2012-05-30	13:10:00	0	0	7	Australian Magpie	0	0	NIL	NIL	NIL	NIL	6	0
Hall, Mark	2012-07-13	Cullens	LS12	CS	LS12CS	2	2012-05-30	13:10:00	0	0	7	Noisy Miner	0	0	NIL	NIL	NIL	NIL	2	0
Hall, Mark	2012-07-13	Cullens	LS12	CS	LS12CS	2	2012-05-30	13:10:00	0	0	7	Australian Magpie	1	0	46	W - Out	Mid canopy	Fly	0	1
Hall, Mark	2012-07-13	Pranjip	LS15	CS	LS15CS	2	2012-05-30	14:50:00	0	0	7	Noisy Miner	0	0	NIL	NIL	NIL	NIL	2	0
Hall, Mark	2012-07-13	Pranjip	LS15	CS	LS15CS	2	2012-05-30	14:50:00	0	0	7	Striated Pardalote	0	0	NIL	NIL	NIL	NIL	1	0
Hall, Mark	2012-07-13	Pranjip	LS15	CS	LS15CS	2	2012-05-30	14:50:00	0	0	7	Eastern Rosella	3	0	75	Across corner	Mid canopy	Fly / Perch	0	3
Hall, Mark	2012-07-13	Pranjip	LS15	CS	LS15CS	2	2012-05-30	14:50:00	0	0	7	Eastern Rosella	3	0	32	Across corner	Mid canopy	Fly / Perch	0	3
Hall, Mark	2012-07-13	Pranjip	LS15	CS	LS15CS	2	2012-05-30	14:50:00	0	0	7	Magpie-lark	1	0	92	NIL	Road	Forage	0	1
Hall, Mark	2012-07-13	Pranjip	LS15	CS	LS15CS	2	2012-05-30	14:50:00	0	0	7	Australian Magpie	2	0	100	NIL	Road	Forage	0	2
Hall, Mark	2012-07-13	Pranjip	LS15	CS	LS15CS	2	2012-05-30	14:50:00	0	0	7	Eastern Rosella	1	0	52	NIL	Mid canopy	Perch	0	1
Hall, Mark	2012-07-13	Pranjip	LS15	CS	LS15CS	2	2012-05-30	14:50:00	0	0	7	Noisy Miner	2	0	40	NIL	Canopy	Perch	0	2
Hall, Mark	2012-07-13	Pranjip	LS15	CS	LS15CS	2	2012-05-30	14:50:00	0	0	7	Eastern Rosella	4	0	17	W - Along	Canopy	Fly / Perch	0	4
Hall, Mark	2012-07-13	Pranjip	LS15	CS	LS15CS	2	2012-05-30	14:50:00	0	0	7	Eastern Rosella	17	0	35	W - Along	Canopy	Fly / Perch	0	17
Hall, Mark	2012-07-13	Pranjip	LS15	CS	LS15CS	2	2012-05-30	14:50:00	0	0	7	Striated Pardalote	1	0	17	NIL	Canopy	Perch / Call	0	1
Hall, Mark	2012-07-13	Pranjip	LS15	CS	LS15CS	2	2012-05-30	14:50:00	0	0	7	Musk Lorikeet	2	0	23	W - Along	Mid canopy	Fly / Perch	0	2
Hall, Mark	2012-07-13	Pranjip	LS15	CS	LS15CS	2	2012-05-30	14:50:00	0	0	7	White-plumed Honeyeater	1	0	9	NIL	Mid canopy	Forage	0	1
Hall, Mark	2012-07-13	Pranjip	LS15	CS	LS15CS	2	2012-05-30	14:50:00	0	0	7	Willie Wagtail	1	0	9	NIL	Mid canopy	Perch	0	1
Hall, Mark	2012-07-13	Pranjip	LS15	CS	LS15CS	2	2012-05-30	14:50:00	0	0	7	Noisy Miner	3	0	23	N - Along	Mid canopy	Fly / Perch	0	3
Hall, Mark	2012-07-13	Pranjip	LS15	CS	LS15CS	2	2012-05-30	14:50:00	0	0	7	Striated Pardalote	2	0	17	NIL	Canopy	Forage	0	2
Hall, Mark	2012-07-13	Pranjip	LS15	CS	LS15CS	2	2012-05-30	14:50:00	0	0	7	Willie Wagtail	1	0	35	NIL	Fence	Perch	0	1
Hall, Mark	2012-07-13	Pranjip	LS15	CS	LS15CS	2	2012-05-30	14:50:00	0	0	7	Willie Wagtail	0	0	NIL	NIL	NIL	NIL	1	0
Hall, Mark	2012-07-13	Pranjip	LS15	CS	LS15CS	2	2012-05-30	14:50:00	0	0	7	Grey Fantail	1	0	24	NIL	Mid canopy	Perch / Flutter	0	1
Hall, Mark	2012-07-13	Hogans	LS13	LS	LS13LS	2	2012-05-30	14:15:00	0	0	7	Willie Wagtail	0	0	33	NIL	NIL	NIL	1	0
Hall, Mark	2012-07-13	Hogans	LS13	LS	LS13LS	2	2012-05-30	14:15:00	0	0	7	White-plumed Honeyeater	2	0	5	NIL	Mid canopy	Forage	0	2
Hall, Mark	2012-07-13	Hogans	LS13	LS	LS13LS	2	2012-05-30	14:15:00	0	0	7	Australian Magpie	0	0	NIL	NIL	NIL	NIL	8	0
Hall, Mark	2012-07-13	Hogans	LS13	LS	LS13LS	2	2012-05-30	14:15:00	0	0	7	Flame Robin	0	0	NIL	NIL	NIL	NIL	2	0
Hall, Mark	2012-07-13	Hogans	LS13	LS	LS13LS	2	2012-05-30	14:15:00	0	0	7	Red Wattlebird	2	0	75	NIL	Canopy	Forage	0	2
Hall, Mark	2012-07-13	Hogans	LS13	LS	LS13LS	2	2012-05-30	14:15:00	0	0	7	White-plumed Honeyeater	1	0	40	N - Along	Canopy	Fly / Perch	0	1
Hall, Mark	2012-07-13	Hogans	LS13	LS	LS13LS	2	2012-05-30	14:15:00	0	0	7	White-plumed Honeyeater	2	0	8	NIL	Canopy	Forage	0	2
Hall, Mark	2012-07-13	Hogans	LS13	LS	LS13LS	2	2012-05-30	14:15:00	0	0	7	Yellow-faced Honeyeater	1	0	8	NIL	Canopy	Forage	0	1
Hall, Mark	2012-07-13	Hogans	LS13	LS	LS13LS	2	2012-05-30	14:15:00	0	0	7	Australian Raven	0	0	NIL	NIL	NIL	NIL	1	0
Hall, Mark	2012-07-13	Hogans	LS13	LS	LS13LS	2	2012-05-30	14:15:00	0	0	7	Flame Robin	1	0	27	NIL	Ground	Forage	0	1
Hall, Mark	2012-07-13	Hogans	LS13	LS	LS13LS	2	2012-05-30	14:15:00	0	0	7	Grey Shrike-thrush	1	0	22	NIL	Log	Perch	0	1
Hall, Mark	2012-07-13	Hogans	LS13	LS	LS13LS	2	2012-05-30	14:15:00	0	0	7	Flame Robin	3	0	39	NIL	Fence	Perch	0	3
Hall, Mark	2012-07-13	Hogans	LS13	LS	LS13LS	2	2012-05-30	14:15:00	0	0	7	Flame Robin	0	0	NIL	NIL	NIL	NIL	2	0
Hall, Mark	2012-07-13	Martins	LS10	LS	LS10LS	2	2012-05-30	15:50:00	0	0	7	Australian Raven	0	0	NIL	NIL	NIL	NIL	1	0
Hall, Mark	2012-07-13	Martins	LS10	LS	LS10LS	2	2012-05-30	15:50:00	0	0	7	Eastern Rosella	2	0	85	E - Out	Mid canopy	Fly / Land	0	2
Hall, Mark	2012-07-13	Martins	LS10	LS	LS10LS	2	2012-05-30	15:50:00	0	0	7	Willie Wagtail	1	0	68	NIL	Fence	Perch	0	1
Hall, Mark	2012-07-13	Martins	LS10	LS	LS10LS	2	2012-05-30	15:50:00	0	0	7	Red-rumped Parrot	3	0	9	NIL	Canopy	Perch	0	3
Hall, Mark	2012-07-13	Martins	LS10	LS	LS10LS	2	2012-05-30	15:50:00	0	0	7	Yellow-rumped Thornbill	3	0	36	NIL	Ground	Forage	0	3
Hall, Mark	2012-07-13	Martins	LS10	LS	LS10LS	2	2012-05-30	15:50:00	0	0	7	Grey Fantail	2	0	5	NIL	Mid canopy	Perch / Flutter	0	2
Hall, Mark	2012-07-13	Martins	LS10	LS	LS10LS	2	2012-05-30	15:50:00	0	0	7	Striated Pardalote	3	0	22	NIL	Mid canopy	Forage	0	3
Hall, Mark	2012-07-13	Martins	LS10	LS	LS10LS	2	2012-05-30	15:50:00	0	0	7	European Goldfinch	1	0	22	NIL	Mid canopy	Forage	0	1
Hall, Mark	2012-07-13	Martins	LS10	LS	LS10LS	2	2012-05-30	15:50:00	0	0	7	Flame Robin	4	0	11	NIL	Fence	Perch	0	4
Hall, Mark	2012-07-13	Martins	LS10	LS	LS10LS	2	2012-05-30	15:50:00	0	0	7	Yellow Thornbill	2	0	5	NIL	Mid canopy	Forage	0	2
Hall, Mark	2012-07-13	Martins	LS10	LS	LS10LS	2	2012-05-30	15:50:00	0	0	7	Red-rumped Parrot	4	0	18	NIL	Ground	Forage	0	4
Hall, Mark	2012-07-13	Martins	LS10	LS	LS10LS	2	2012-05-30	15:50:00	0	0	7	Red-rumped Parrot	0	0	NIL	NIL	NIL	NIL	8	0
Hall, Mark	2012-07-13	Martins	LS10	LS	LS10LS	2	2012-05-30	15:50:00	0	0	7	Australian Magpie	2	0	40	E - Out	Canopy	Fly	0	2
Hall, Mark	2012-07-13	Martins	LS10	LS	LS10LS	2	2012-05-30	15:50:00	0	0	7	Eastern Rosella	2	0	14	N - Along	Mid canopy	Fly	0	2
Hall, Mark	2012-07-13	Martins	LS10	LS	LS10LS	2	2012-05-30	15:50:00	0	0	7	Rufous Whistler	1	0	10	NIL	Mid canopy	Perch	0	1
Hall, Mark	2012-07-13	Martins	LS10	LS	LS10LS	2	2012-05-30	15:50:00	0	0	7	Eastern Rosella	3	0	44	E - Out	Mid canopy	Fly / Land	0	3
Hall, Mark	2012-07-13	Martins	LS10	LS	LS10LS	2	2012-05-30	15:50:00	0	0	7	Striated Pardalote	0	1	NIL	NIL	NIL	NIL	0	1
Hall, Mark	2012-07-13	Martins	LS10	LS	LS10LS	2	2012-05-30	15:50:00	0	0	7	Eastern Rosella	2	0	10	S - Along	Mid canopy	Fly	0	2
Hall, Mark	2012-07-13	Martins	LS10	LS	LS10LS	2	2012-05-30	15:50:00	0	0	7	Sulphur-crested Cockatoo	0	0	NIL	NIL	NIL	NIL	2	0
Hall, Mark	2012-07-13	Martins	LS10	LS	LS10LS	2	2012-05-30	15:50:00	0	0	7	Little Raven	0	0	NIL	NIL	NIL	NIL	5	0
Hall, Mark	2012-07-13	Martins	LS10	LS	LS10LS	2	2012-05-30	15:50:00	0	0	7	Australian Magpie	0	0	NIL	NIL	NIL	NIL	8	0
Hall, Mark	2012-07-13	Martins	LS10	LS	LS10LS	2	2012-05-30	15:50:00	0	0	7	Eastern Rosella	0	0	NIL	NIL	NIL	NIL	8	0
Hall, Mark	2012-07-13	Martins	LS10	LS	LS10LS	2	2012-05-30	15:50:00	0	0	7	Striated Pardalote	8	0	15	NIL	Mid canopy	Forage	0	8
Hall, Mark	2012-07-13	Martins	LS10	CS	LS10CS	2	2012-05-30	16:20:00	0	0	7	White-plumed Honeyeater	0	0	20	NIL	NIL	NIL	1	0
Hall, Mark	2012-07-13	Martins	LS10	CS	LS10CS	2	2012-05-30	16:20:00	0	0	7	Sulphur-crested Cockatoo	0	0	32	NIL	NIL	NIL	1	0
Hall, Mark	2012-07-13	Martins	LS10	CS	LS10CS	2	2012-05-30	16:20:00	0	0	7	Restless Flycatcher	0	1	NIL	NIL	NIL	NIL	0	1
Hall, Mark	2012-07-13	Martins	LS10	CS	LS10CS	2	2012-05-30	16:20:00	0	0	7	Welcome Swallow	0	0	60	NIL	NIL	NIL	3	0
Hall, Mark	2012-07-13	Martins	LS10	CS	LS10CS	2	2012-05-30	16:20:00	0	0	7	Australian Raven	0	0	NIL	NIL	NIL	NIL	1	0
Hall, Mark	2012-07-13	Martins	LS10	CS	LS10CS	2	2012-05-30	16:20:00	0	0	7	Australian Magpie	1	0	13	NIL	Canopy	Perch	0	1
Hall, Mark	2012-07-13	Martins	LS10	CS	LS10CS	2	2012-05-30	16:20:00	0	0	7	Noisy Miner	1	0	13	NIL	Canopy	Perch	0	1
Hall, Mark	2012-07-13	Martins	LS10	CS	LS10CS	2	2012-05-30	16:20:00	0	0	7	Crested Pigeon	0	0	60	NIL	NIL	NIL	1	0
Hall, Mark	2012-07-13	Martins	LS10	CS	LS10CS	2	2012-05-30	16:20:00	0	0	7	Sulphur-crested Cockatoo	4	0	35	E - Out	Mid canopy	Fly / Perch	0	4
Hall, Mark	2012-07-13	Martins	LS10	CS	LS10CS	2	2012-05-30	16:20:00	0	0	7	Willie Wagtail	0	1	NIL	NIL	NIL	NIL	0	1
Hall, Mark	2012-07-13	Martins	LS10	CS	LS10CS	2	2012-05-30	16:20:00	0	0	7	Australian Raven	0	0	NIL	NIL	NIL	NIL	1	0
Hall, Mark	2012-07-13	Martins	LS10	CS	LS10CS	2	2012-05-30	16:20:00	0	0	7	Australian Magpie	0	0	NIL	NIL	NIL	NIL	1	0
Hall, Mark	2012-07-13	Martins	LS10	CS	LS10CS	2	2012-05-30	16:20:00	0	0	7	Sulphur-crested Cockatoo	1	0	28	NIL	Canopy	Perch	0	1
Hall, Mark	2012-07-13	Martins	LS10	CS	LS10CS	2	2012-05-30	16:20:00	0	0	7	Grey Shrike-thrush	1	0	21	NIL	Mid canopy	Perch	0	1
Hall, Mark	2012-07-13	Martins	LS10	CS	LS10CS	2	2012-05-30	16:20:00	0	0	7	White-plumed Honeyeater	2	0	18	NIL	Mid canopy	Perch	0	2
Hall, Mark	2012-07-13	Martins	LS10	CS	LS10CS	2	2012-05-30	16:20:00	0	0	7	Grey Fantail	2	0	18	NIL	Mid canopy	Perch / Flutter	0	2
Hall, Mark	2012-07-13	Martins	LS10	CS	LS10CS	2	2012-05-30	16:20:00	0	0	7	Yellow Thornbill	3	0	18	NIL	Canopy	Forage	0	3
Hall, Mark	2012-07-13	Martins	LS10	CS	LS10CS	2	2012-05-30	16:20:00	0	0	7	Striated Pardalote	4	0	18	NIL	Canopy	Forage	0	4
Hall, Mark	2012-07-13	Martins	LS10	CS	LS10CS	2	2012-05-30	16:20:00	0	0	7	Eastern Rosella	2	0	45	N - Out	Fence	Fly / Perch	0	2
Hall, Mark	2012-07-13	Martins	LS10	CS	LS10CS	2	2012-05-30	16:20:00	0	0	7	Australian Magpie	0	0	NIL	NIL	NIL	NIL	4	0
Hall, Mark	2012-07-13	Martins	LS10	CS	LS10CS	2	2012-05-30	16:20:00	0	0	7	Crested Pigeon	1	0	30	S - Across	Mid canopy	Fly	0	1
Hall, Mark	2012-07-14	Two Chain	LS6	CS	LS6CS	3	2012-06-07	07:20:00	0	6	0	Galah	2	0	8	S - Along	Mid canopy	Fly / Perch	0	2
Hall, Mark	2012-07-14	Two Chain	LS6	CS	LS6CS	3	2012-06-07	07:20:00	0	6	0	Musk Lorikeet	0	0	30	NIL	NIL	NIL	6	0
Hall, Mark	2012-07-14	Two Chain	LS6	CS	LS6CS	3	2012-06-07	07:20:00	0	6	0	Swift Parrot	0	0	39	NIL	NIL	NIL	10	0
Hall, Mark	2012-07-14	Two Chain	LS6	CS	LS6CS	3	2012-06-07	07:20:00	0	6	0	Eastern Rosella	2	0	12	NIL	Canopy	Perch	0	2
Hall, Mark	2012-07-14	Two Chain	LS6	CS	LS6CS	3	2012-06-07	07:20:00	0	6	0	Noisy Miner	0	1	NIL	NIL	NIL	NIL	0	1
Hall, Mark	2012-07-14	Two Chain	LS6	CS	LS6CS	3	2012-06-07	07:20:00	0	6	0	Galah	2	0	52	NIL	Canopy	Perch	0	2
Hall, Mark	2012-07-14	Two Chain	LS6	CS	LS6CS	3	2012-06-07	07:20:00	0	6	0	Noisy Miner	1	0	52	NIL	Canopy	Perch / Call	0	1
Hall, Mark	2012-07-14	Two Chain	LS6	CS	LS6CS	3	2012-06-07	07:20:00	0	6	0	Australian Magpie	2	0	39	NIL	Canopy	Perch / Call	0	2
Hall, Mark	2012-07-14	Two Chain	LS6	CS	LS6CS	3	2012-06-07	07:20:00	0	6	0	Crested Pigeon	1	0	21	S - Along	Mid canopy	Fly / Perch	0	1
Hall, Mark	2012-07-14	Two Chain	LS6	CS	LS6CS	3	2012-06-07	07:20:00	0	6	0	Magpie-lark	0	0	NIL	NIL	NIL	NIL	2	0
Hall, Mark	2012-07-14	Two Chain	LS6	CS	LS6CS	3	2012-06-07	07:20:00	0	6	0	Musk Lorikeet	2	0	NIL	Across corner	Canopy	Fly / Perch	0	2
Hall, Mark	2012-07-14	Two Chain	LS6	CS	LS6CS	3	2012-06-07	07:20:00	0	6	0	Galah	0	0	70	NIL	NIL	NIL	2	0
Hall, Mark	2012-07-14	Two Chain	LS6	CS	LS6CS	3	2012-06-07	07:20:00	0	6	0	Australian Magpie	0	0	33	NIL	NIL	NIL	1	0
Hall, Mark	2012-07-14	Two Chain	LS6	CS	LS6CS	3	2012-06-07	07:20:00	0	6	0	Noisy Miner	1	0	21	E - Along	Canopy	Fly / Perch	0	1
Hall, Mark	2012-07-14	Two Chain	LS6	CS	LS6CS	3	2012-06-07	07:20:00	0	6	0	Australian Magpie	1	0	26	W - Along	Mid canopy	Fly / Perch	0	1
Hall, Mark	2012-07-14	Two Chain	LS6	CS	LS6CS	3	2012-06-07	07:20:00	0	6	0	Noisy Miner	1	0	9	NIL	Canopy	Forage	0	1
Hall, Mark	2012-07-14	Two Chain	LS6	CS	LS6CS	3	2012-06-07	07:20:00	0	6	0	Willie Wagtail	1	0	17	NIL	Mid canopy	Perch	0	1
Hall, Mark	2012-07-14	Two Chain	LS6	CS	LS6CS	3	2012-06-07	07:20:00	0	6	0	Striated Pardalote	6	0	17	NIL	Canopy	Forage	0	6
Hall, Mark	2012-07-14	Two Chain	LS6	CS	LS6CS	3	2012-06-07	07:20:00	0	6	0	Crested Pigeon	1	0	12	N - Out	Canopy	Fly / Land	0	1
Hall, Mark	2012-07-14	Two Chain	LS6	CS	LS6CS	3	2012-06-07	07:20:00	0	6	0	Eastern Rosella	3	0	16	N - Along	Canopy	Fly / Perch	0	3
Hall, Mark	2012-07-14	Two Chain	LS6	LS	LS6LS	3	2012-06-07	07:50:00	0	5	0	Musk Lorikeet	4	0	17	S - Along	Canopy	Fly / Perch	0	4
Hall, Mark	2012-07-14	Two Chain	LS6	LS	LS6LS	3	2012-06-07	07:50:00	0	5	0	Noisy Miner	1	0	38	E - Across	Mid canopy	Fly / Perch	0	1
Hall, Mark	2012-07-14	Two Chain	LS6	LS	LS6LS	3	2012-06-07	07:50:00	0	5	0	Black-shouldered Kite	0	0	NIL	NIL	NIL	NIL	1	0
Hall, Mark	2012-07-14	Two Chain	LS6	LS	LS6LS	3	2012-06-07	07:50:00	0	5	0	Australian Raven	0	0	NIL	NIL	NIL	NIL	3	0
Hall, Mark	2012-07-14	Two Chain	LS6	LS	LS6LS	3	2012-06-07	07:50:00	0	5	0	Australian Magpie	3	0	52	NIL	Canopy	Perch / Call	0	3
Hall, Mark	2012-07-14	Two Chain	LS6	LS	LS6LS	3	2012-06-07	07:50:00	0	5	0	Noisy Miner	1	0	60	NIL	Canopy	Perch	0	1
Hall, Mark	2012-07-14	Two Chain	LS6	LS	LS6LS	3	2012-06-07	07:50:00	0	5	0	Galah	2	0	65	NIL	Canopy	Perch	0	2
Hall, Mark	2012-07-14	Two Chain	LS6	LS	LS6LS	3	2012-06-07	07:50:00	0	5	0	Galah	2	0	60	S - Along	Mid canopy	Fly / Perch	0	2
Hall, Mark	2012-07-14	Two Chain	LS6	LS	LS6LS	3	2012-06-07	07:50:00	0	5	0	Noisy Miner	0	0	NIL	NIL	NIL	NIL	2	0
Hall, Mark	2012-07-14	Two Chain	LS6	LS	LS6LS	3	2012-06-07	07:50:00	0	5	0	Australian Magpie	0	0	NIL	NIL	NIL	NIL	1	0
Hall, Mark	2012-07-14	Two Chain	LS6	LS	LS6LS	3	2012-06-07	07:50:00	0	5	0	Musk Lorikeet	0	0	NIL	NIL	NIL	NIL	4	0
Hall, Mark	2012-07-14	Two Chain	LS6	LS	LS6LS	3	2012-06-07	07:50:00	0	5	0	Eastern Rosella	5	0	31	N - Along	Mid canopy	Fly / Perch	0	5
Hall, Mark	2012-07-14	Nelson	LS1	LS	LS1LS	3	2012-06-07	08:45:00	0	7	9	Red Wattlebird	0	0	NIL	NIL	NIL	NIL	1	0
Hall, Mark	2012-07-14	Nelson	LS1	LS	LS1LS	3	2012-06-07	08:45:00	0	7	9	Willie Wagtail	0	0	NIL	NIL	NIL	NIL	1	0
Hall, Mark	2012-07-14	Nelson	LS1	LS	LS1LS	3	2012-06-07	08:45:00	0	7	9	Australian Magpie	2	0	63	E - In	Mid canopy	Fly / Perch	0	2
Hall, Mark	2012-07-14	Nelson	LS1	LS	LS1LS	3	2012-06-07	08:45:00	0	7	9	Eastern Rosella	0	0	31	NIL	NIL	NIL	4	0
Hall, Mark	2012-07-14	Nelson	LS1	LS	LS1LS	3	2012-06-07	08:45:00	0	7	9	Eastern Rosella	3	0	23	NIL	Grass	Forage	0	3
Hall, Mark	2012-07-14	Nelson	LS1	LS	LS1LS	3	2012-06-07	08:45:00	0	7	9	Noisy Miner	2	0	29	NIL	Mid canopy	Perch	0	2
Hall, Mark	2012-07-14	Nelson	LS1	LS	LS1LS	3	2012-06-07	08:45:00	0	7	9	Eastern Rosella	6	0	31	N - Along	Mid canopy	Fly / Perch	0	6
Hall, Mark	2012-07-14	Nelson	LS1	LS	LS1LS	3	2012-06-07	08:45:00	0	7	9	Eastern Rosella	3	0	40	E - In	Mid canopy	Fly / Perch	0	3
Hall, Mark	2012-07-14	Nelson	LS1	LS	LS1LS	3	2012-06-07	08:45:00	0	7	9	Galah	0	0	NIL	NIL	NIL	NIL	2	0
Hall, Mark	2012-07-14	Nelson	LS1	LS	LS1LS	3	2012-06-07	08:45:00	0	7	9	Galah	2	0	21	S - Along	Canopy	Fly / Perch	0	2
Hall, Mark	2012-07-14	Nelson	LS1	LS	LS1LS	3	2012-06-07	08:45:00	0	7	9	Striated Pardalote	0	1	NIL	NIL	NIL	NIL	0	1
Hall, Mark	2012-07-14	Nelson	LS1	LS	LS1LS	3	2012-06-07	08:45:00	0	7	9	Noisy Miner	1	0	17	NIL	Canopy	Perch	0	1
Hall, Mark	2012-07-14	Nelson	LS1	LS	LS1LS	3	2012-06-07	08:45:00	0	7	9	Galah	0	0	NIL	NIL	NIL	NIL	2	0
Hall, Mark	2012-07-14	Nelson	LS1	LS	LS1LS	3	2012-06-07	08:45:00	0	7	9	Australian Raven	0	0	NIL	NIL	NIL	NIL	1	0
Hall, Mark	2012-07-14	Nelson	LS1	LS	LS1LS	3	2012-06-07	08:45:00	0	7	9	Noisy Miner	1	0	60	NIL	Canopy	Perch	0	1
Hall, Mark	2012-07-14	Nelson	LS1	LS	LS1LS	3	2012-06-07	08:45:00	0	7	9	Australian Magpie	1	0	60	NIL	Canopy	Perch	0	1
Hall, Mark	2012-07-14	Nelson	LS1	LS	LS1LS	3	2012-06-07	08:45:00	0	7	9	White-winged Chough	0	0	NIL	NIL	NIL	NIL	6	0
Hall, Mark	2012-07-14	Nelson	LS1	LS	LS1LS	3	2012-06-07	08:45:00	0	7	9	Australian Magpie	0	0	NIL	NIL	NIL	NIL	3	0
Hall, Mark	2012-07-14	Nelson	LS1	CS	LS1CS	3	2012-06-07	09:30:00	0	8	9	White-winged Chough	0	0	NIL	NIL	NIL	NIL	2	0
Hall, Mark	2012-07-14	Nelson	LS1	CS	LS1CS	3	2012-06-07	09:30:00	0	8	9	Australian Magpie	3	0	90	W - Along	Mid canopy	Fly / Perch	0	3
Hall, Mark	2012-07-14	Nelson	LS1	CS	LS1CS	3	2012-06-07	09:30:00	0	8	9	Grey Fantail	1	0	16	NIL	Mid canopy	Perch / Flutter	0	1
Hall, Mark	2012-07-14	Nelson	LS1	CS	LS1CS	3	2012-06-07	09:30:00	0	8	9	White-plumed Honeyeater	2	0	21	S - Along	Mid canopy	Fly/ Chase	0	2
Hall, Mark	2012-07-14	Nelson	LS1	CS	LS1CS	3	2012-06-07	09:30:00	0	8	9	Golden Whistler	2	0	27	NIL	Low Branch	Forage	0	2
Hall, Mark	2012-07-14	Nelson	LS1	CS	LS1CS	3	2012-06-07	09:30:00	0	8	9	Australian Raven	0	0	NIL	NIL	NIL	NIL	1	0
Hall, Mark	2012-07-14	Nelson	LS1	CS	LS1CS	3	2012-06-07	09:30:00	0	8	9	Eastern Rosella	0	0	NIL	NIL	NIL	NIL	6	0
Hall, Mark	2012-07-14	Nelson	LS1	CS	LS1CS	3	2012-06-07	09:30:00	0	8	9	White-winged Chough	3	0	56	NIL	Mid canopy	Perch / Call	0	3
Hall, Mark	2012-07-14	Nelson	LS1	CS	LS1CS	3	2012-06-07	09:30:00	0	8	9	Red Wattlebird	8	0	17	S - Along	Canopy	Fly / Perch	0	8
Hall, Mark	2012-07-14	Nelson	LS1	CS	LS1CS	3	2012-06-07	09:30:00	0	8	9	Willie Wagtail	1	0	NIL	W - In	Fence	Perch	0	1
Hall, Mark	2012-07-14	Nelson	LS1	CS	LS1CS	3	2012-06-07	09:30:00	0	8	9	Yellow-rumped Thornbill	25	0	NIL	W - In	Canopy	Fly / Perch	0	25
Hall, Mark	2012-07-14	Nelson	LS1	CS	LS1CS	3	2012-06-07	09:30:00	0	8	9	Australian Magpie	0	0	NIL	NIL	NIL	NIL	4	0
Hall, Mark	2012-07-14	Nelson	LS1	CS	LS1CS	3	2012-06-07	09:30:00	0	8	9	Varied Sittella	3	0	16	NIL	Trunk/Major branch	Forage	0	3
Hall, Mark	2012-07-14	Nelson	LS1	CS	LS1CS	3	2012-06-07	09:30:00	0	8	9	Laughing Kookaburra	1	0	93	NIL	Mid canopy	Perch	0	1
Hall, Mark	2012-07-14	Nelson	LS1	CS	LS1CS	3	2012-06-07	09:30:00	0	8	9	Eastern Rosella	0	0	NIL	NIL	NIL	NIL	2	0
Hall, Mark	2012-07-14	Nelson	LS1	CS	LS1CS	3	2012-06-07	09:30:00	0	8	9	Australian Magpie	0	0	NIL	NIL	NIL	NIL	1	0
Hall, Mark	2012-07-14	Nelson	LS1	CS	LS1CS	3	2012-06-07	09:30:00	0	8	9	White-plumed Honeyeater	2	0	30	NIL	Mid canopy	Forage	0	2
Hall, Mark	2012-07-14	Nelson	LS1	CS	LS1CS	3	2012-06-07	09:30:00	0	8	9	Willie Wagtail	0	0	NIL	NIL	NIL	NIL	1	0
Hall, Mark	2012-07-14	Nelson	LS1	CS	LS1CS	3	2012-06-07	09:30:00	0	8	9	Australian Raven	0	0	NIL	NIL	NIL	NIL	2	0
Hall, Mark	2012-07-16	Hunters	LS3	CS	LS3CS	3	2012-06-07	11:00:00	0	8	7	Noisy Miner	1	0	19	Across corner	Canopy	Fly / Perch	0	1
Hall, Mark	2012-07-16	Hunters	LS3	CS	LS3CS	3	2012-06-07	11:00:00	0	8	7	Eastern Rosella	1	0	66	W - Out	Mid canopy	Fly / Perch	0	1
Hall, Mark	2012-07-16	Hunters	LS3	CS	LS3CS	3	2012-06-07	11:00:00	0	8	7	Musk Lorikeet	2	0	42	N - Along	Canopy	Fly	0	2
Hall, Mark	2012-07-16	Hunters	LS3	CS	LS3CS	3	2012-06-07	11:00:00	0	8	7	Australian Magpie	0	0	NIL	NIL	NIL	NIL	6	0
Hall, Mark	2012-07-16	Hunters	LS3	CS	LS3CS	3	2012-06-07	11:00:00	0	8	7	Australian Magpie	1	0	14	S - Along	Canopy	Fly	0	1
Hall, Mark	2012-07-16	Hunters	LS3	CS	LS3CS	3	2012-06-07	11:00:00	0	8	7	Australian Raven	0	0	NIL	NIL	NIL	NIL	1	0
Hall, Mark	2012-07-16	Hunters	LS3	CS	LS3CS	3	2012-06-07	11:00:00	0	8	7	Noisy Miner	0	2	NIL	NIL	NIL	NIL	0	2
Hall, Mark	2012-07-16	Hunters	LS3	CS	LS3CS	3	2012-06-07	11:00:00	0	8	7	Eastern Rosella	0	2	NIL	NIL	NIL	NIL	0	2
Hall, Mark	2012-07-16	Hunters	LS3	CS	LS3CS	3	2012-06-07	11:00:00	0	8	7	Welcome Swallow	0	0	NIL	NIL	NIL	NIL	2	0
Hall, Mark	2012-07-16	Hunters	LS3	CS	LS3CS	3	2012-06-07	11:00:00	0	8	7	Australian Magpie	0	0	NIL	NIL	NIL	NIL	3	0
Hall, Mark	2012-07-16	Hunters	LS3	CS	LS3CS	3	2012-06-07	11:00:00	0	8	7	Musk Lorikeet	2	0	70	N - Along	Canopy	Fly	0	2
Hall, Mark	2012-07-16	Hunters	LS3	CS	LS3CS	3	2012-06-07	11:00:00	0	8	7	Noisy Miner	0	0	NIL	NIL	NIL	NIL	2	0
Hall, Mark	2012-07-16	Hunters	LS3	LS	LS3LS	3	2012-06-07	10:30:00	0	8	7	Red-rumped Parrot	0	0	146	NIL	NIL	NIL	16	0
Hall, Mark	2012-07-16	Hunters	LS3	LS	LS3LS	3	2012-06-07	10:30:00	0	8	7	Black-shouldered Kite	0	0	146	NIL	NIL	NIL	1	0
Hall, Mark	2012-07-16	Hunters	LS3	LS	LS3LS	3	2012-06-07	10:30:00	0	8	7	Red-rumped Parrot	0	0	86	NIL	NIL	NIL	6	0
Hall, Mark	2012-07-16	Hunters	LS3	LS	LS3LS	3	2012-06-07	10:30:00	0	8	7	Galah	3	0	39	E - Out	Mid canopy	Fly	0	3
Hall, Mark	2012-07-16	Hunters	LS3	LS	LS3LS	3	2012-06-07	10:30:00	0	8	7	Galah	0	0	NIL	NIL	NIL	NIL	2	0
Hall, Mark	2012-07-16	Hunters	LS3	LS	LS3LS	3	2012-06-07	10:30:00	0	8	7	Red Wattlebird	2	0	12	NIL	Canopy	Forage	0	2
Hall, Mark	2012-07-16	Hunters	LS3	LS	LS3LS	3	2012-06-07	10:30:00	0	8	7	White-plumed Honeyeater	3	0	21	NIL	Canopy	Fly/ Chase	0	3
Hall, Mark	2012-07-16	Hunters	LS3	LS	LS3LS	3	2012-06-07	10:30:00	0	8	7	Willie Wagtail	0	0	30	NIL	NIL	NIL	2	0
Hall, Mark	2012-07-16	Hunters	LS3	LS	LS3LS	3	2012-06-07	10:30:00	0	8	7	Flame Robin	3	0	19	NIL	Fence	Perch	0	3
Hall, Mark	2012-07-16	Hunters	LS3	LS	LS3LS	3	2012-06-07	10:30:00	0	8	7	Galah	0	0	NIL	NIL	NIL	NIL	2	0
Hall, Mark	2012-07-16	Hunters	LS3	LS	LS3LS	3	2012-06-07	10:30:00	0	8	7	Flame Robin	0	0	NIL	NIL	NIL	NIL	2	0
Hall, Mark	2012-07-16	Hunters	LS3	LS	LS3LS	3	2012-06-07	10:30:00	0	8	7	White-plumed Honeyeater	1	0	7	NIL	Canopy	Forage	0	1
Hall, Mark	2012-07-16	Hunters	LS3	LS	LS3LS	3	2012-06-07	10:30:00	0	8	7	Rufous Whistler	1	0	45	NIL	Mid canopy	Perch	0	1
Hall, Mark	2012-07-16	Hunters	LS3	LS	LS3LS	3	2012-06-07	10:30:00	0	8	7	Rufous Whistler	1	0	12	NIL	Canopy	Perch	0	1
Hall, Mark	2012-07-16	Hunters	LS3	LS	LS3LS	3	2012-06-07	10:30:00	0	8	7	Yellow Thornbill	8	0	14	NIL	Canopy	Forage	0	8
Hall, Mark	2012-07-16	Hunters	LS3	LS	LS3LS	3	2012-06-07	10:30:00	0	8	7	Noisy Miner	0	0	NIL	NIL	NIL	NIL	2	0
Hall, Mark	2012-07-16	Hunters	LS3	LS	LS3LS	3	2012-06-07	10:30:00	0	8	7	Sulphur-crested Cockatoo	0	0	NIL	NIL	NIL	NIL	4	0
Hall, Mark	2012-07-16	Hunters	LS3	LS	LS3LS	3	2012-06-07	10:30:00	0	8	7	Little Raven	0	0	NIL	NIL	NIL	NIL	2	0
Hall, Mark	2012-07-16	Hunters	LS3	LS	LS3LS	3	2012-06-07	10:30:00	0	8	7	Australian Magpie	0	0	NIL	NIL	NIL	NIL	5	0
Hall, Mark	2012-07-16	Hunters	LS3	LS	LS3LS	3	2012-06-07	10:30:00	0	8	7	Flame Robin	0	0	NIL	NIL	NIL	NIL	1	0
Hall, Mark	2012-07-16	Schoolhouse	LS2	LS	LS2LS	3	2012-06-07	12:00:00	0	8	7	Musk Lorikeet	9	0	9	NIL	Canopy	Forage	0	9
Hall, Mark	2012-07-16	Schoolhouse	LS2	LS	LS2LS	3	2012-06-07	12:00:00	0	8	7	Australian Magpie	0	0	151	NIL	NIL	NIL	3	0
Hall, Mark	2012-07-16	Schoolhouse	LS2	LS	LS2LS	3	2012-06-07	12:00:00	0	8	7	Galah	0	0	151	NIL	NIL	NIL	42	0
Hall, Mark	2012-07-16	Schoolhouse	LS2	LS	LS2LS	3	2012-06-07	12:00:00	0	8	7	Noisy Miner	2	0	32	NIL	Mid canopy	Forage	0	2
Hall, Mark	2012-07-16	Schoolhouse	LS2	LS	LS2LS	3	2012-06-07	12:00:00	0	8	7	Musk Lorikeet	5	0	40	NIL	Mid canopy	Forage	0	5
Hall, Mark	2012-07-16	Schoolhouse	LS2	LS	LS2LS	3	2012-06-07	12:00:00	0	8	7	Noisy Miner	1	0	8	NIL	Canopy	Perch	0	1
Hall, Mark	2012-07-16	Schoolhouse	LS2	LS	LS2LS	3	2012-06-07	12:00:00	0	8	7	Noisy Miner	2	0	34	S - Along	Canopy	Fly / Perch	0	2
Hall, Mark	2012-07-16	Schoolhouse	LS2	LS	LS2LS	3	2012-06-07	12:00:00	0	8	7	Musk Lorikeet	15	0	30	NIL	NIL	NIL	0	15
Hall, Mark	2012-07-16	Schoolhouse	LS2	LS	LS2LS	3	2012-06-07	12:00:00	0	8	7	Sulphur-crested Cockatoo	8	0	NIL	S - Along	Above Canopy	Fly	0	8
Hall, Mark	2012-07-16	Schoolhouse	LS2	LS	LS2LS	3	2012-06-07	12:00:00	0	8	7	Noisy Miner	0	0	33	NIL	NIL	NIL	1	0
Hall, Mark	2012-07-16	Schoolhouse	LS2	LS	LS2LS	3	2012-06-07	12:00:00	0	8	7	Australian Magpie	0	0	NIL	NIL	NIL	NIL	5	0
Hall, Mark	2012-07-16	Schoolhouse	LS2	LS	LS2LS	3	2012-06-07	12:00:00	0	8	7	Welcome Swallow	0	0	NIL	NIL	NIL	NIL	2	0
Hall, Mark	2012-07-16	Schoolhouse	LS2	LS	LS2LS	3	2012-06-07	12:00:00	0	8	7	Musk Lorikeet	2	0	17	S - Along	Canopy	Fly / Perch	0	2
Hall, Mark	2012-07-16	Schoolhouse	LS2	LS	LS2LS	3	2012-06-07	12:00:00	0	8	7	Galah	4	0	54	NIL	Canopy	Perch	0	4
Hall, Mark	2012-07-16	Schoolhouse	LS2	LS	LS2LS	3	2012-06-07	12:00:00	0	8	7	Noisy Miner	1	0	19	NIL	Mid canopy	Perch	0	1
Hall, Mark	2012-07-16	Schoolhouse	LS2	CS	LS2CS	3	2012-06-07	12:30:00	0	8	7	Musk Lorikeet	12	0	12	NIL	Mid canopy	Forage	0	12
Hall, Mark	2012-07-16	Schoolhouse	LS2	CS	LS2CS	3	2012-06-07	12:30:00	0	8	7	Little Raven	0	0	NIL	NIL	NIL	NIL	14	0
Hall, Mark	2012-07-16	Schoolhouse	LS2	CS	LS2CS	3	2012-06-07	12:30:00	0	8	7	Sulphur-crested Cockatoo	0	0	NIL	NIL	NIL	NIL	46	0
Hall, Mark	2012-07-16	Schoolhouse	LS2	CS	LS2CS	3	2012-06-07	12:30:00	0	8	7	Galah	0	0	NIL	NIL	NIL	NIL	60	0
Hall, Mark	2012-07-16	Schoolhouse	LS2	CS	LS2CS	3	2012-06-07	12:30:00	0	8	7	Australian Magpie	0	0	NIL	NIL	NIL	NIL	8	0
Hall, Mark	2012-07-16	Schoolhouse	LS2	CS	LS2CS	3	2012-06-07	12:30:00	0	8	7	Noisy Miner	1	0	19	NIL	Mid canopy	Perch	0	1
Hall, Mark	2012-07-16	Schoolhouse	LS2	CS	LS2CS	3	2012-06-07	12:30:00	0	8	7	Noisy Miner	1	0	10	NIL	Canopy	Perch	0	1
Hall, Mark	2012-07-16	Schoolhouse	LS2	CS	LS2CS	3	2012-06-07	12:30:00	0	8	7	Musk Lorikeet	10	0	17	NIL	Mid canopy	Forage	0	10
Hall, Mark	2012-07-16	Schoolhouse	LS2	CS	LS2CS	3	2012-06-07	12:30:00	0	8	7	Galah	40	0	45	Circling	Canopy	Fly / Perch	0	40
Hall, Mark	2012-07-16	Schoolhouse	LS2	CS	LS2CS	3	2012-06-07	12:30:00	0	8	7	Sulphur-crested Cockatoo	5	0	23	NIL	Canopy	Perch	0	5
Hall, Mark	2012-07-16	Schoolhouse	LS2	CS	LS2CS	3	2012-06-07	12:30:00	0	8	7	Long-billed Corella	3	0	23	NIL	Canopy	Perch	0	3
Hall, Mark	2012-07-16	Schoolhouse	LS2	CS	LS2CS	3	2012-06-07	12:30:00	0	8	7	Noisy Miner	1	0	19	Across corner	Canopy	Fly / Perch	0	1
Hall, Mark	2012-07-16	Schoolhouse	LS2	CS	LS2CS	3	2012-06-07	12:30:00	0	8	7	Musk Lorikeet	14	0	29	NIL	Canopy	Forage	0	14
Hall, Mark	2012-07-16	Schoolhouse	LS2	CS	LS2CS	3	2012-06-07	12:30:00	0	8	7	Long-billed Corella	4	0	19	NIL	Canopy	Perch	0	4
Hall, Mark	2012-07-16	Schoolhouse	LS2	CS	LS2CS	3	2012-06-07	12:30:00	0	8	7	Musk Lorikeet	0	0	38	NIL	NIL	NIL	10	0
Hall, Mark	2012-07-16	Schoolhouse	LS2	CS	LS2CS	3	2012-06-07	12:30:00	0	8	7	Welcome Swallow	0	0	NIL	NIL	NIL	NIL	1	0
Hall, Mark	2012-07-16	Schoolhouse	LS2	CS	LS2CS	3	2012-06-07	12:30:00	0	8	7	Musk Lorikeet	6	0	12	NIL	Mid canopy	Forage	0	6
Hall, Mark	2012-07-16	Schoolhouse	LS2	CS	LS2CS	3	2012-06-07	12:30:00	0	8	7	Musk Lorikeet	15	0	10	NIL	Mid canopy	Forage	0	15
Hall, Mark	2012-07-16	Schoolhouse	LS2	CS	LS2CS	3	2012-06-07	12:30:00	0	8	7	Noisy Miner	2	0	12	NIL	Canopy	Perch	0	2
Hall, Mark	2012-07-16	Schoolhouse	LS2	CS	LS2CS	3	2012-06-07	12:30:00	0	8	7	Musk Lorikeet	8	0	12	NIL	Canopy	Forage	0	8
Hall, Mark	2012-07-16	Schoolhouse	LS2	CS	LS2CS	3	2012-06-07	12:30:00	0	8	7	Noisy Miner	1	0	5	W - Along	Mid canopy	Fly / Perch	0	1
Hall, Mark	2012-07-16	Bennetts	LS7	CS	LS7CS	3	2012-06-07	14:10:00	0	8	11	Noisy Miner	0	0	NIL	NIL	NIL	NIL	1	0
Hall, Mark	2012-07-16	Bennetts	LS7	CS	LS7CS	3	2012-06-07	14:10:00	0	8	11	Galah	2	0	16	NIL	Trunk/Major branch	Perch	0	2
Hall, Mark	2012-07-16	Bennetts	LS7	CS	LS7CS	3	2012-06-07	14:10:00	0	8	11	Galah	0	0	NIL	NIL	NIL	NIL	7	0
Hall, Mark	2012-07-16	Bennetts	LS7	CS	LS7CS	3	2012-06-07	14:10:00	0	8	11	Noisy Miner	1	0	19	NIL	Mid canopy	Perch	0	1
Hall, Mark	2012-07-16	Bennetts	LS7	CS	LS7CS	3	2012-06-07	14:10:00	0	8	11	Eastern Rosella	2	0	15	N - Along	Mid canopy	Fly / Perch	0	2
Hall, Mark	2012-07-16	Bennetts	LS7	CS	LS7CS	3	2012-06-07	14:10:00	0	8	11	Galah	5	0	32	W - Along	Canopy	Fly / Perch	0	5
Hall, Mark	2012-07-16	Bennetts	LS7	CS	LS7CS	3	2012-06-07	14:10:00	0	8	11	Noisy Miner	1	0	30	NIL	Canopy	Perch	0	1
Hall, Mark	2012-07-16	Bennetts	LS7	CS	LS7CS	3	2012-06-07	14:10:00	0	8	11	Eastern Rosella	12	0	55	S - Along	Mid canopy	Fly / Perch	0	12
Hall, Mark	2012-07-16	Bennetts	LS7	CS	LS7CS	3	2012-06-07	14:10:00	0	8	11	Australian Magpie	1	0	35	E - Out	Mid canopy	Fly	0	1
Hall, Mark	2012-07-16	Bennetts	LS7	LS	LS7LS	3	2012-06-07	13:40:00	0	8	11	Eastern Rosella	3	0	21	N - Along	Canopy	Fly / Perch	0	3
Hall, Mark	2012-07-16	Bennetts	LS7	LS	LS7LS	3	2012-06-07	13:40:00	0	8	11	Eastern Rosella	1	0	17	NIL	Canopy	Perch	0	1
Hall, Mark	2012-07-16	Bennetts	LS7	LS	LS7LS	3	2012-06-07	13:40:00	0	8	11	Galah	4	0	17	NIL	Mid canopy	Perch	0	4
Hall, Mark	2012-07-16	Bennetts	LS7	LS	LS7LS	3	2012-06-07	13:40:00	0	8	11	Laughing Kookaburra	1	0	65	W - In	Mid canopy	Fly / Perch	0	1
Hall, Mark	2012-07-16	Bennetts	LS7	LS	LS7LS	3	2012-06-07	13:40:00	0	8	11	Eastern Rosella	0	0	52	NIL	NIL	NIL	1	0
Hall, Mark	2012-07-16	Bennetts	LS7	LS	LS7LS	3	2012-06-07	13:40:00	0	8	11	White-winged Chough	9	0	31	NIL	Canopy	Perch	0	9
Hall, Mark	2012-07-16	Bennetts	LS7	LS	LS7LS	3	2012-06-07	13:40:00	0	8	11	Galah	1	0	40	E - Out	Mid canopy	Fly	0	1
Hall, Mark	2012-07-16	Bennetts	LS7	LS	LS7LS	3	2012-06-07	13:40:00	0	8	11	Galah	0	0	NIL	NIL	NIL	NIL	3	0
Hall, Mark	2012-07-16	Bennetts	LS7	LS	LS7LS	3	2012-06-07	13:40:00	0	8	11	Galah	1	0	22	E - Across	Canopy	Fly	0	1
Hall, Mark	2012-07-16	Bennetts	LS7	LS	LS7LS	3	2012-06-07	13:40:00	0	8	11	Noisy Miner	2	0	12	NIL	Canopy	Perch / Call	0	2
Hall, Mark	2012-07-16	Tavistock	LS5	LS	LS5LS	3	2012-06-07	15:25:00	0	6	11	Australian Magpie	0	0	NIL	NIL	NIL	NIL	4	0
Hall, Mark	2012-07-16	Tavistock	LS5	LS	LS5LS	3	2012-06-07	15:25:00	0	6	11	Noisy Miner	2	0	29	NIL	Mid canopy	Perch / Call	0	2
Hall, Mark	2012-07-16	Tavistock	LS5	LS	LS5LS	3	2012-06-07	15:25:00	0	6	11	Australian Raven	0	0	NIL	NIL	NIL	NIL	1	0
Hall, Mark	2012-07-16	Tavistock	LS5	LS	LS5LS	3	2012-06-07	15:25:00	0	6	11	Eastern Rosella	2	0	26	N - Along	Canopy	Fly	0	2
Hall, Mark	2012-07-16	Tavistock	LS5	LS	LS5LS	3	2012-06-07	15:25:00	0	6	11	Noisy Miner	4	0	33	NIL	Canopy	Perch / Call	0	4
Hall, Mark	2012-07-16	Tavistock	LS5	LS	LS5LS	3	2012-06-07	15:25:00	0	6	11	Eastern Rosella	4	0	77	W - Out	Mid canopy	Fly / Perch	0	4
Hall, Mark	2012-07-16	Tavistock	LS5	LS	LS5LS	3	2012-06-07	15:25:00	0	6	11	Australian Magpie	1	0	64	W - Out	Canopy	Fly	0	1
Hall, Mark	2012-07-16	Tavistock	LS5	LS	LS5LS	3	2012-06-07	15:25:00	0	6	11	Australian Magpie	3	0	99	E - In	Mid canopy	Fly / Perch	0	3
Hall, Mark	2012-07-16	Tavistock	LS5	LS	LS5LS	3	2012-06-07	15:25:00	0	6	11	Crested Pigeon	0	0	80	NIL	NIL	NIL	4	0
Hall, Mark	2012-07-16	Tavistock	LS5	LS	LS5LS	3	2012-06-07	15:25:00	0	6	11	Galah	2	0	8	E - In	Canopy	Fly / Perch	0	2
Hall, Mark	2012-07-16	Tavistock	LS5	LS	LS5LS	3	2012-06-07	15:25:00	0	6	11	Musk Lorikeet	2	0	24	N - Along	Canopy	Fly	0	2
Hall, Mark	2012-07-16	Tavistock	LS5	LS	LS5LS	3	2012-06-07	15:25:00	0	6	11	Welcome Swallow	0	0	NIL	NIL	NIL	NIL	3	0
Hall, Mark	2012-07-16	Tavistock	LS5	LS	LS5LS	3	2012-06-07	15:25:00	0	6	11	Noisy Miner	8	0	91	NIL	Mid canopy	Perch / Call	0	8
Hall, Mark	2012-07-16	Tavistock	LS5	LS	LS5LS	3	2012-06-07	15:25:00	0	6	11	Eastern Rosella	2	0	37	W - Across	Mid canopy	Fly / Perch	0	2
Hall, Mark	2012-07-16	Tavistock	LS5	LS	LS5LS	3	2012-06-07	15:25:00	0	6	11	Musk Lorikeet	18	0	15	NIL	Mid canopy	Forage	0	18
Hall, Mark	2012-07-16	Tavistock	LS5	LS	LS5LS	3	2012-06-07	15:25:00	0	6	11	Australian Raven	0	0	NIL	NIL	NIL	NIL	1	0
Hall, Mark	2012-07-16	Tavistock	LS5	LS	LS5LS	3	2012-06-07	15:25:00	0	6	11	Australian Magpie	0	0	NIL	NIL	NIL	NIL	2	0
Hall, Mark	2012-07-16	Tavistock	LS5	CS	LS5CS	3	2012-06-07	14:55:00	0	5	11	Welcome Swallow	0	0	NIL	NIL	NIL	NIL	4	0
Hall, Mark	2012-07-16	Tavistock	LS5	CS	LS5CS	3	2012-06-07	14:55:00	0	5	11	Noisy Miner	0	0	NIL	NIL	NIL	NIL	1	0
Hall, Mark	2012-07-16	Tavistock	LS5	CS	LS5CS	3	2012-06-07	14:55:00	0	5	11	Australian Wooduck	0	0	NIL	NIL	NIL	NIL	60	0
Hall, Mark	2012-07-16	Tavistock	LS5	CS	LS5CS	3	2012-06-07	14:55:00	0	5	11	Noisy Miner	1	0	17	NIL	Canopy	Perch / Call	0	1
Hall, Mark	2012-07-16	Tavistock	LS5	CS	LS5CS	3	2012-06-07	14:55:00	0	5	11	Noisy Miner	0	0	NIL	NIL	NIL	NIL	4	0
Hall, Mark	2012-07-16	Tavistock	LS5	CS	LS5CS	3	2012-06-07	14:55:00	0	5	11	Noisy Miner	1	0	12	NIL	Mid canopy	Forage	0	1
Hall, Mark	2012-07-16	Tavistock	LS5	CS	LS5CS	3	2012-06-07	14:55:00	0	5	11	Noisy Miner	1	0	23	NIL	Mid canopy	Forage	0	1
Hall, Mark	2012-07-16	Tavistock	LS5	CS	LS5CS	3	2012-06-07	14:55:00	0	5	11	Welcome Swallow	0	0	NIL	NIL	NIL	NIL	3	0
Hall, Mark	2012-07-16	Tavistock	LS5	CS	LS5CS	3	2012-06-07	14:55:00	0	5	11	Australian Magpie	0	0	NIL	NIL	NIL	NIL	9	0
Hall, Mark	2012-07-16	Tavistock	LS5	CS	LS5CS	3	2012-06-07	14:55:00	0	5	11	Noisy Miner	0	0	NIL	NIL	NIL	NIL	1	0
Hall, Mark	2012-07-16	Koch	LS4	CS	LS4CS	3	2012-06-07	16:00:00	0	6	13	Musk Lorikeet	4	0	33	NIL	Canopy	Roost	0	4
Hall, Mark	2012-07-16	Koch	LS4	CS	LS4CS	3	2012-06-07	16:00:00	0	6	13	Eastern Rosella	1	0	21	E - Along	Canopy	Fly / Perch	0	1
Hall, Mark	2012-07-16	Koch	LS4	CS	LS4CS	3	2012-06-07	16:00:00	0	6	13	Noisy Miner	0	0	NIL	NIL	NIL	NIL	2	0
Hall, Mark	2012-07-16	Koch	LS4	CS	LS4CS	3	2012-06-07	16:00:00	0	6	13	Noisy Miner	4	0	27	N - Along	Canopy	Fly / Perch	0	4
Hall, Mark	2012-07-16	Koch	LS4	CS	LS4CS	3	2012-06-07	16:00:00	0	6	13	Eastern Rosella	2	0	17	S - Along	Mid canopy	Fly / Perch	0	2
Hall, Mark	2012-07-16	Koch	LS4	CS	LS4CS	3	2012-06-07	16:00:00	0	6	13	Eastern Rosella	2	0	39	S - Along	Canopy	Fly / Perch	0	2
Hall, Mark	2012-07-16	Koch	LS4	CS	LS4CS	3	2012-06-07	16:00:00	0	6	13	Musk Lorikeet	0	0	NIL	NIL	NIL	NIL	2	0
Hall, Mark	2012-07-16	Koch	LS4	CS	LS4CS	3	2012-06-07	16:00:00	0	6	13	Australian Raven	0	0	NIL	NIL	NIL	NIL	1	0
Hall, Mark	2012-07-16	Koch	LS4	CS	LS4CS	3	2012-06-07	16:00:00	0	6	13	Brown Falcon	0	0	32	NIL	NIL	NIL	1	0
Hall, Mark	2012-07-16	Koch	LS4	CS	LS4CS	3	2012-06-07	16:00:00	0	6	13	Australian Magpie	0	0	NIL	NIL	NIL	NIL	2	0
Hall, Mark	2012-07-16	Koch	LS4	CS	LS4CS	3	2012-06-07	16:00:00	0	6	13	Musk Lorikeet	0	0	NIL	NIL	NIL	NIL	2	0
Hall, Mark	2012-07-16	Koch	LS4	CS	LS4CS	3	2012-06-07	16:00:00	0	6	13	Welcome Swallow	0	0	NIL	NIL	NIL	NIL	3	0
Hall, Mark	2012-07-16	Koch	LS4	CS	LS4CS	3	2012-06-07	16:00:00	0	6	13	Noisy Miner	2	0	17	NIL	Mid canopy	Perch / Call	0	2
Hall, Mark	2012-07-16	Koch	LS4	CS	LS4CS	3	2012-06-07	16:00:00	0	6	13	Noisy Miner	0	0	NIL	NIL	NIL	NIL	3	0
Hall, Mark	2012-07-16	Koch	LS4	CS	LS4CS	3	2012-06-07	16:00:00	0	6	13	Australian Wooduck	0	0	NIL	NIL	NIL	NIL	3	0
Hall, Mark	2012-07-16	Koch	LS4	LS	LS4LS	3	2012-06-07	16:30:00	0	6	13	Australian Magpie	0	0	NIL	NIL	NIL	NIL	5	0
Hall, Mark	2012-07-16	Koch	LS4	LS	LS4LS	3	2012-06-07	16:30:00	0	6	13	Noisy Miner	0	0	NIL	NIL	NIL	NIL	2	0
Hall, Mark	2012-07-16	Koch	LS4	LS	LS4LS	3	2012-06-07	16:30:00	0	6	13	Noisy Miner	1	0	21	NIL	Mid canopy	Forage	0	1
Hall, Mark	2012-07-16	Koch	LS4	LS	LS4LS	3	2012-06-07	16:30:00	0	6	13	Noisy Miner	2	0	28	NIL	Mid canopy	Forage	0	2
Hall, Mark	2012-07-16	Koch	LS4	LS	LS4LS	3	2012-06-07	16:30:00	0	6	13	Common Starling	0	0	NIL	NIL	NIL	NIL	1	0
Hall, Mark	2012-07-16	Koch	LS4	LS	LS4LS	3	2012-06-07	16:30:00	0	6	13	Australian Magpie	0	0	NIL	NIL	NIL	NIL	3	0
Hall, Mark	2012-07-16	Koch	LS4	LS	LS4LS	3	2012-06-07	16:30:00	0	6	13	Galah	2	0	89	NIL	Trunk/Major branch	Roost	0	2
Hall, Mark	2012-07-16	Koch	LS4	LS	LS4LS	3	2012-06-07	16:30:00	0	6	13	Galah	2	0	23	W - In	Mid canopy	Fly / Perch	0	2
Hall, Mark	2012-07-16	Koch	LS4	LS	LS4LS	3	2012-06-07	16:30:00	0	6	13	Musk Lorikeet	6	0	25	NIL	Canopy	Forage	0	6
Hall, Mark	2012-07-16	Koch	LS4	LS	LS4LS	3	2012-06-07	16:30:00	0	6	13	Galah	0	0	38	NIL	NIL	NIL	2	0
Hall, Mark	2012-07-16	Koch	LS4	LS	LS4LS	3	2012-06-07	16:30:00	0	6	13	Noisy Miner	0	0	41	NIL	NIL	NIL	1	0
Hall, Mark	2012-07-16	Koch	LS4	LS	LS4LS	3	2012-06-07	16:30:00	0	6	13	Musk Lorikeet	0	0	41	NIL	NIL	NIL	5	0
Hall, Mark	2012-07-16	Koch	LS4	LS	LS4LS	3	2012-06-07	16:30:00	0	6	13	Noisy Miner	2	0	22	NIL	Canopy	Forage	0	2
Hall, Mark	2012-07-16	Koch	LS4	LS	LS4LS	3	2012-06-07	16:30:00	0	6	13	Noisy Miner	3	0	19	NIL	Mid canopy	Fly/ Chase	0	3
Hall, Mark	2012-07-16	Koch	LS4	LS	LS4LS	3	2012-06-07	16:30:00	0	6	13	Australian Magpie	1	0	23	S - Along	Canopy	Fly	0	1
Hall, Mark	2012-07-16	Orr	LS8	LS	LS8LS	3	2012-06-08	09:35:00	0	1	10	Musk Lorikeet	2	0	29	S - Along	Canopy	Fly	0	2
Hall, Mark	2012-07-16	Orr	LS8	LS	LS8LS	3	2012-06-08	09:35:00	0	1	10	Australian Magpie	0	0	NIL	NIL	NIL	NIL	3	0
Hall, Mark	2012-07-16	Orr	LS8	LS	LS8LS	3	2012-06-08	09:35:00	0	1	10	Galah	1	0	50	S - Along	Mid canopy	Fly / Perch	0	1
Hall, Mark	2012-07-16	Orr	LS8	LS	LS8LS	3	2012-06-08	09:35:00	0	1	10	Galah	0	0	NIL	NIL	NIL	NIL	2	0
Hall, Mark	2012-07-16	Orr	LS8	LS	LS8LS	3	2012-06-08	09:35:00	0	1	10	Eastern Rosella	2	0	10	S - Along	Mid canopy	Fly / Perch	0	2
Hall, Mark	2012-07-16	Orr	LS8	LS	LS8LS	3	2012-06-08	09:35:00	0	1	10	Noisy Miner	0	0	NIL	NIL	NIL	NIL	1	0
Hall, Mark	2012-07-16	Orr	LS8	LS	LS8LS	3	2012-06-08	09:35:00	0	1	10	Noisy Miner	1	0	7	NIL	Canopy	Forage	0	1
Hall, Mark	2012-07-16	Orr	LS8	LS	LS8LS	3	2012-06-08	09:35:00	0	1	10	Australian Magpie	0	0	NIL	NIL	NIL	NIL	3	0
Hall, Mark	2012-07-16	Orr	LS8	LS	LS8LS	3	2012-06-08	09:35:00	0	1	10	White-plumed Honeyeater	2	0	11	N - Along	Canopy	Fly	0	2
Hall, Mark	2012-07-16	Orr	LS8	LS	LS8LS	3	2012-06-08	09:35:00	0	1	10	White-winged Chough	30	0	40	NIL	Ground	Forage	0	30
Hall, Mark	2012-07-16	Orr	LS8	LS	LS8LS	3	2012-06-08	09:35:00	0	1	10	Striated Pardalote	1	0	6	NIL	Canopy	Forage	0	1
Hall, Mark	2012-07-16	Orr	LS8	LS	LS8LS	3	2012-06-08	09:35:00	0	1	10	Musk Lorikeet	6	0	17	S - Along	Canopy	Fly	0	6
Hall, Mark	2012-07-16	Orr	LS8	LS	LS8LS	3	2012-06-08	09:35:00	0	1	10	Australian Raven	0	0	NIL	NIL	NIL	NIL	1	0
Hall, Mark	2012-07-16	Orr	LS8	LS	LS8LS	3	2012-06-08	09:35:00	0	1	10	Grey Fantail	1	0	16	NIL	Mid canopy	Flutter	0	1
Hall, Mark	2012-07-16	Orr	LS8	LS	LS8LS	3	2012-06-08	09:35:00	0	1	10	White-plumed Honeyeater	2	0	10	NIL	Canopy	Forage	0	2
Hall, Mark	2012-07-16	Orr	LS8	LS	LS8LS	3	2012-06-08	09:35:00	0	1	10	Laughing Kookaburra	0	0	NIL	NIL	NIL	NIL	1	0
Hall, Mark	2012-07-16	Orr	LS8	CS	LS8CS	3	2012-06-08	10:05:00	0	0	10	Common Bronzewing	2	0	16	W - Along	Low Branch	Fly / Perch	0	2
Hall, Mark	2012-07-16	Orr	LS8	CS	LS8CS	3	2012-06-08	10:05:00	0	0	10	Common Bronzewing	2	0	18	N - Along	Grass	Flush	0	2
Hall, Mark	2012-07-16	Orr	LS8	CS	LS8CS	3	2012-06-08	10:05:00	0	0	10	Musk Lorikeet	0	0	NIL	NIL	NIL	NIL	4	0
Hall, Mark	2012-07-16	Orr	LS8	CS	LS8CS	3	2012-06-08	10:05:00	0	0	10	Noisy Miner	0	2	NIL	NIL	NIL	NIL	0	2
Hall, Mark	2012-07-16	Orr	LS8	CS	LS8CS	3	2012-06-08	10:05:00	0	0	10	Grey-crowned Babbler	0	2	NIL	NIL	NIL	NIL	0	2
Hall, Mark	2012-07-16	Orr	LS8	CS	LS8CS	3	2012-06-08	10:05:00	0	0	10	Crested Pigeon	0	0	60	NIL	NIL	NIL	5	0
Hall, Mark	2012-07-16	Orr	LS8	CS	LS8CS	3	2012-06-08	10:05:00	0	0	10	Noisy Miner	0	0	60	NIL	NIL	NIL	1	0
Hall, Mark	2012-07-16	Orr	LS8	CS	LS8CS	3	2012-06-08	10:05:00	0	0	10	Eastern Rosella	0	0	NIL	NIL	NIL	NIL	2	0
Hall, Mark	2012-07-16	Orr	LS8	CS	LS8CS	3	2012-06-08	10:05:00	0	0	10	Noisy Miner	2	0	13	NIL	Canopy	Forage	0	2
Hall, Mark	2012-07-16	Orr	LS8	CS	LS8CS	3	2012-06-08	10:05:00	0	0	10	Galah	2	0	89	W - Across	Mid canopy	Fly / Perch	0	2
Hall, Mark	2012-07-16	Orr	LS8	CS	LS8CS	3	2012-06-08	10:05:00	0	0	10	Galah	2	0	12	N - In	Canopy	Fly / Perch	0	2
Hall, Mark	2012-07-16	Orr	LS8	CS	LS8CS	3	2012-06-08	10:05:00	0	0	10	Striated Pardalote	0	1	NIL	NIL	NIL	NIL	0	1
Hall, Mark	2012-07-16	Orr	LS8	CS	LS8CS	3	2012-06-08	10:05:00	0	0	10	Australian Magpie	0	0	NIL	NIL	NIL	NIL	2	0
Hall, Mark	2012-07-16	Orr	LS8	CS	LS8CS	3	2012-06-08	10:05:00	0	0	10	Magpie-lark	0	0	31	NIL	NIL	NIL	2	0
Hall, Mark	2012-07-16	Orr	LS8	CS	LS8CS	3	2012-06-08	10:05:00	0	0	10	Musk Lorikeet	3	0	12	NIL	Canopy	Forage	0	3
Hall, Mark	2012-07-16	Orr	LS8	CS	LS8CS	3	2012-06-08	10:05:00	0	0	10	Australian Magpie	0	0	NIL	NIL	NIL	NIL	4	0
Hall, Mark	2012-07-16	Orr	LS8	CS	LS8CS	3	2012-06-08	10:05:00	0	0	10	Eastern Rosella	1	0	8	N - Along	Mid canopy	Fly / Perch	0	1
Hall, Mark	2012-07-16	Orr	LS8	CS	LS8CS	3	2012-06-08	10:05:00	0	0	10	Eastern Rosella	0	0	41	NIL	NIL	NIL	14	0
Hall, Mark	2012-07-16	Orr	LS8	CS	LS8CS	3	2012-06-08	10:05:00	0	0	10	Grey Butcherbird	1	0	22	W - Out	Mid canopy	Fly / Perch	0	1
Hall, Mark	2012-07-16	Orr	LS8	CS	LS8CS	3	2012-06-08	10:05:00	0	0	10	Galah	0	0	28	NIL	NIL	NIL	2	0
Hall, Mark	2012-07-16	Orr	LS8	CS	LS8CS	3	2012-06-08	10:05:00	0	0	10	Noisy Miner	1	0	8	NIL	Canopy	Forage	0	1
Hall, Mark	2012-07-16	Wet Lane	LS9	CS	LS9CS	3	2012-06-08	10:40:00	0	1	11	Galah	2	0	158	N - Out	Canopy	Fly	0	2
Hall, Mark	2012-07-16	Wet Lane	LS9	CS	LS9CS	3	2012-06-08	10:40:00	0	1	11	Welcome Swallow	0	0	NIL	NIL	NIL	NIL	4	0
Hall, Mark	2012-07-16	Wet Lane	LS9	CS	LS9CS	3	2012-06-08	10:40:00	0	1	11	Noisy Miner	1	0	9	NIL	Canopy	Forage	0	1
Hall, Mark	2012-07-16	Wet Lane	LS9	CS	LS9CS	3	2012-06-08	10:40:00	0	1	11	Eastern Rosella	2	0	31	S - Along	Canopy	Fly / Perch	0	2
Hall, Mark	2012-07-16	Wet Lane	LS9	CS	LS9CS	3	2012-06-08	10:40:00	0	1	11	Little Raven	3	0	69	W - Along	Canopy	Fly	0	3
Hall, Mark	2012-07-16	Wet Lane	LS9	CS	LS9CS	3	2012-06-08	10:40:00	0	1	11	Australian Raven	0	0	NIL	NIL	NIL	NIL	1	0
Hall, Mark	2012-07-16	Wet Lane	LS9	CS	LS9CS	3	2012-06-08	10:40:00	0	1	11	Noisy Miner	1	0	21	NIL	Canopy	Perch / Call	0	1
Hall, Mark	2012-07-16	Wet Lane	LS9	CS	LS9CS	3	2012-06-08	10:40:00	0	1	11	Noisy Miner	0	0	NIL	NIL	NIL	NIL	2	0
Hall, Mark	2012-07-16	Wet Lane	LS9	CS	LS9CS	3	2012-06-08	10:40:00	0	1	11	Eastern Rosella	0	0	NIL	NIL	NIL	NIL	2	0
Hall, Mark	2012-07-16	Wet Lane	LS9	CS	LS9CS	3	2012-06-08	10:40:00	0	1	11	Noisy Miner	0	0	NIL	NIL	NIL	NIL	1	0
Hall, Mark	2012-07-16	Wet Lane	LS9	CS	LS9CS	3	2012-06-08	10:40:00	0	1	11	Welcome Swallow	3	0	21	Circling	Canopy	Forage	0	3
Hall, Mark	2012-07-16	Wet Lane	LS9	CS	LS9CS	3	2012-06-08	10:40:00	0	1	11	Australian Magpie	0	0	NIL	NIL	NIL	NIL	2	0
Hall, Mark	2012-07-16	Wet Lane	LS9	LS	LS9LS	3	2012-06-08	11:10:00	1	4	11	Noisy Miner	0	0	NIL	NIL	NIL	NIL	2	0
Hall, Mark	2012-07-16	Wet Lane	LS9	LS	LS9LS	3	2012-06-08	11:10:00	1	4	11	Eastern Rosella	3	0	14	S - Along	Mid canopy	Fly / Perch	0	3
Hall, Mark	2012-07-16	Wet Lane	LS9	LS	LS9LS	3	2012-06-08	11:10:00	1	4	11	Australian Wooduck	0	0	80	NIL	NIL	NIL	2	0
Hall, Mark	2012-07-16	Wet Lane	LS9	LS	LS9LS	3	2012-06-08	11:10:00	1	4	11	Welcome Swallow	0	0	67	NIL	NIL	NIL	1	0
Hall, Mark	2012-07-16	Wet Lane	LS9	LS	LS9LS	3	2012-06-08	11:10:00	1	4	11	Australian Magpie	0	0	NIL	NIL	NIL	NIL	5	0
Hall, Mark	2012-07-16	Wet Lane	LS9	LS	LS9LS	3	2012-06-08	11:10:00	1	4	11	Noisy Miner	2	0	29	NIL	Canopy	Perch / Call	0	2
Hall, Mark	2012-07-16	Wet Lane	LS9	LS	LS9LS	3	2012-06-08	11:10:00	1	4	11	Crested Pigeon	0	0	NIL	NIL	NIL	NIL	3	0
Hall, Mark	2012-07-16	Wet Lane	LS9	LS	LS9LS	3	2012-06-08	11:10:00	1	4	11	Galah	2	0	8	NIL	Mid canopy	Perch	0	2
Hall, Mark	2012-07-16	Wet Lane	LS9	LS	LS9LS	3	2012-06-08	11:10:00	1	4	11	Eastern Rosella	2	0	44	NIL	Ground	Forage	0	2
Hall, Mark	2012-07-16	Wet Lane	LS9	LS	LS9LS	3	2012-06-08	11:10:00	1	4	11	Eastern Rosella	6	0	30	S - Along	Mid canopy	Fly / Perch	0	6
Hall, Mark	2012-07-16	Wet Lane	LS9	LS	LS9LS	3	2012-06-08	11:10:00	1	4	11	Noisy Miner	1	0	11	NIL	Mid canopy	Forage	0	1
Hall, Mark	2012-07-16	Wet Lane	LS9	LS	LS9LS	3	2012-06-08	11:10:00	1	4	11	Noisy Miner	1	0	25	NIL	Canopy	Perch / Call	0	1
Hall, Mark	2012-07-16	Wet Lane	LS9	LS	LS9LS	3	2012-06-08	11:10:00	1	4	11	Australian Magpie	0	0	NIL	NIL	NIL	NIL	1	0
Hall, Mark	2012-07-16	Martins	LS10	LS	LS10LS	3	2012-06-08	12:15:00	0	6	11	Striated Pardalote	0	0	NIL	NIL	NIL	NIL	1	0
Hall, Mark	2012-07-16	Martins	LS10	LS	LS10LS	3	2012-06-08	12:15:00	0	6	11	Australian Magpie	1	0	26	NIL	Mid canopy	Perch	0	1
Hall, Mark	2012-07-16	Martins	LS10	LS	LS10LS	3	2012-06-08	12:15:00	0	6	11	Laughing Kookaburra	0	0	NIL	NIL	NIL	NIL	1	0
Hall, Mark	2012-07-16	Martins	LS10	LS	LS10LS	3	2012-06-08	12:15:00	0	6	11	Red-rumped Parrot	0	0	NIL	NIL	NIL	NIL	2	0
Hall, Mark	2012-07-16	Martins	LS10	LS	LS10LS	3	2012-06-08	12:15:00	0	6	11	Welcome Swallow	0	0	NIL	NIL	NIL	NIL	2	0
Hall, Mark	2012-07-16	Martins	LS10	LS	LS10LS	3	2012-06-08	12:15:00	0	6	11	Australian Magpie	0	0	NIL	NIL	NIL	NIL	1	0
Hall, Mark	2012-07-16	Martins	LS10	LS	LS10LS	3	2012-06-08	12:15:00	0	6	11	Grey Fantail	1	0	21	NIL	Mid canopy	Perch / Flutter	0	1
Hall, Mark	2012-07-16	Martins	LS10	LS	LS10LS	3	2012-06-08	12:15:00	0	6	11	White-plumed Honeyeater	3	0	21	NIL	Mid canopy	Forage	0	3
Hall, Mark	2012-07-16	Martins	LS10	LS	LS10LS	3	2012-06-08	12:15:00	0	6	11	Yellow Thornbill	6	0	21	NIL	Mid canopy	Forage	0	6
Hall, Mark	2012-07-16	Martins	LS10	LS	LS10LS	3	2012-06-08	12:15:00	0	6	11	Australian Magpie	0	0	97	NIL	NIL	NIL	2	0
Hall, Mark	2012-07-16	Martins	LS10	LS	LS10LS	3	2012-06-08	12:15:00	0	6	11	Australian Raven	0	0	NIL	NIL	NIL	NIL	1	0
Hall, Mark	2012-07-16	Martins	LS10	LS	LS10LS	3	2012-06-08	12:15:00	0	6	11	Eastern Rosella	0	0	52	NIL	NIL	NIL	3	0
Hall, Mark	2012-07-16	Martins	LS10	LS	LS10LS	3	2012-06-08	12:15:00	0	6	11	Yellow-rumped Thornbill	5	0	45	NIL	Ground	Forage	0	5
Hall, Mark	2012-07-16	Martins	LS10	CS	LS10CS	3	2012-06-08	12:45:00	0	6	12	Willie Wagtail	0	0	38	NIL	NIL	NIL	1	0
Hall, Mark	2012-07-16	Martins	LS10	CS	LS10CS	3	2012-06-08	12:45:00	0	6	12	Flame Robin	0	0	35	NIL	NIL	NIL	1	0
Hall, Mark	2012-07-16	Martins	LS10	CS	LS10CS	3	2012-06-08	12:45:00	0	6	12	Australian Wooduck	0	0	42	NIL	NIL	NIL	14	0
Hall, Mark	2012-07-16	Martins	LS10	CS	LS10CS	3	2012-06-08	12:45:00	0	6	12	Grey Fantail	0	0	8	NIL	NIL	NIL	1	0
Hall, Mark	2012-07-16	Martins	LS10	CS	LS10CS	3	2012-06-08	12:45:00	0	6	12	Restless Flycatcher	0	1	NIL	NIL	NIL	NIL	0	1
Hall, Mark	2012-07-16	Martins	LS10	CS	LS10CS	3	2012-06-08	12:45:00	0	6	12	Grey Fantail	1	0	12	NIL	Mid canopy	Perch / Flutter	0	1
Hall, Mark	2012-07-16	Martins	LS10	CS	LS10CS	3	2012-06-08	12:45:00	0	6	12	Restless Flycatcher	1	0	41	NIL	Mid canopy	Flutter	0	1
Hall, Mark	2012-07-16	Martins	LS10	CS	LS10CS	3	2012-06-08	12:45:00	0	6	12	Flame Robin	2	0	36	NIL	Log	Perch	0	2
Hall, Mark	2012-07-16	Martins	LS10	CS	LS10CS	3	2012-06-08	12:45:00	0	6	12	White-plumed Honeyeater	2	0	21	NIL	Canopy	Forage	0	2
Hall, Mark	2012-07-16	Martins	LS10	CS	LS10CS	3	2012-06-08	12:45:00	0	6	12	Golden Whistler	1	0	24	NIL	Mid canopy	Perch	0	1
Hall, Mark	2012-07-16	Martins	LS10	CS	LS10CS	3	2012-06-08	12:45:00	0	6	12	Yellow Thornbill	3	0	24	NIL	Mid canopy	Forage	0	3
Hall, Mark	2012-07-16	Martins	LS10	CS	LS10CS	3	2012-06-08	12:45:00	0	6	12	Flame Robin	2	0	18	NIL	Fence	Perch	0	2
Hall, Mark	2012-07-16	Martins	LS10	CS	LS10CS	3	2012-06-08	12:45:00	0	6	12	Yellow-rumped Thornbill	0	0	19	NIL	NIL	NIL	6	0
Hall, Mark	2012-07-16	Martins	LS10	CS	LS10CS	3	2012-06-08	12:45:00	0	6	12	Willie Wagtail	0	0	43	NIL	NIL	NIL	1	0
Hall, Mark	2012-07-16	Martins	LS10	CS	LS10CS	3	2012-06-08	12:45:00	0	6	12	Galah	2	0	40	N - Out	Canopy	Fly	0	2
Hall, Mark	2012-07-16	Martins	LS10	CS	LS10CS	3	2012-06-08	12:45:00	0	6	12	Red-rumped Parrot	4	0	NIL	S - In	Mid canopy	Fly / Perch	0	4
Hall, Mark	2012-07-16	Martins	LS10	CS	LS10CS	3	2012-06-08	12:45:00	0	6	12	Grey Shrike-thrush	1	0	17	S - In	Mid canopy	Fly / Perch	0	1
Hall, Mark	2012-07-16	Martins	LS10	CS	LS10CS	3	2012-06-08	12:45:00	0	6	12	Flame Robin	0	0	23	NIL	NIL	NIL	2	0
Hall, Mark	2012-07-16	Martins	LS10	CS	LS10CS	3	2012-06-08	12:45:00	0	6	12	Eastern Rosella	0	0	99	NIL	NIL	NIL	2	0
Hall, Mark	2012-07-16	Martins	LS10	CS	LS10CS	3	2012-06-08	12:45:00	0	6	12	Red-rumped Parrot	0	0	104	NIL	NIL	NIL	6	0
Hall, Mark	2012-07-16	Williams	LS11	CS	LS11CS	3	2012-06-08	14:05:00	0	7	12	Noisy Miner	2	0	22	S - Along	Canopy	Fly / Perch	0	2
Hall, Mark	2012-07-16	Williams	LS11	CS	LS11CS	3	2012-06-08	14:05:00	0	7	12	Noisy Miner	2	0	24	NIL	Canopy	Forage	0	2
Hall, Mark	2012-07-16	Williams	LS11	CS	LS11CS	3	2012-06-08	14:05:00	0	7	12	Red-rumped Parrot	0	0	21	NIL	NIL	NIL	6	0
Hall, Mark	2012-07-16	Williams	LS11	CS	LS11CS	3	2012-06-08	14:05:00	0	7	12	Grey Fantail	1	0	12	NIL	Canopy	Perch / Flutter	0	1
Hall, Mark	2012-07-16	Williams	LS11	CS	LS11CS	3	2012-06-08	14:05:00	0	7	12	Australian Raven	0	0	NIL	NIL	NIL	NIL	1	0
Hall, Mark	2012-07-16	Williams	LS11	CS	LS11CS	3	2012-06-08	14:05:00	0	7	12	Australian Magpie	0	0	49	NIL	NIL	NIL	4	0
Hall, Mark	2012-07-16	Williams	LS11	CS	LS11CS	3	2012-06-08	14:05:00	0	7	12	Noisy Miner	1	0	34	NIL	Canopy	Perch	0	1
Hall, Mark	2012-07-16	Williams	LS11	CS	LS11CS	3	2012-06-08	14:05:00	0	7	12	Australian Magpie	4	0	70	N - Across	Mid canopy	Fly / Perch	0	4
Hall, Mark	2012-07-16	Williams	LS11	CS	LS11CS	3	2012-06-08	14:05:00	0	7	12	Red-rumped Parrot	12	0	70	N - Across	Canopy	Fly	0	12
Hall, Mark	2012-07-16	Williams	LS11	CS	LS11CS	3	2012-06-08	14:05:00	0	7	12	Galah	6	0	32	E - Along	Canopy	Fly / Perch	0	6
Hall, Mark	2012-07-16	Williams	LS11	CS	LS11CS	3	2012-06-08	14:05:00	0	7	12	Eastern Rosella	0	0	NIL	NIL	NIL	NIL	2	0
Hall, Mark	2012-07-16	Williams	LS11	CS	LS11CS	3	2012-06-08	14:05:00	0	7	12	Noisy Miner	0	0	NIL	NIL	NIL	NIL	1	0
Hall, Mark	2012-07-16	Williams	LS11	LS	LS11LS	3	2012-06-08	14:35:00	0	7	12	Red Wattlebird	0	0	NIL	NIL	NIL	NIL	2	0
Hall, Mark	2012-07-16	Williams	LS11	LS	LS11LS	3	2012-06-08	14:35:00	0	7	12	Flame Robin	1	0	26	NIL	Fence	Perch	0	1
Hall, Mark	2012-07-16	Williams	LS11	LS	LS11LS	3	2012-06-08	14:35:00	0	7	12	Willie Wagtail	1	0	31	NIL	Fence	Perch	0	1
Hall, Mark	2012-07-16	Williams	LS11	LS	LS11LS	3	2012-06-08	14:35:00	0	7	12	White-plumed Honeyeater	1	0	22	NIL	Mid canopy	Perch / Flutter	0	1
Hall, Mark	2012-07-16	Williams	LS11	LS	LS11LS	3	2012-06-08	14:35:00	0	7	12	Eastern Rosella	6	0	16	E - In	Canopy	Fly / Perch	0	6
Hall, Mark	2012-07-16	Williams	LS11	LS	LS11LS	3	2012-06-08	14:35:00	0	7	12	Eastern Rosella	2	0	7	E - In	Mid canopy	Fly / Perch	0	2
Hall, Mark	2012-07-16	Williams	LS11	LS	LS11LS	3	2012-06-08	14:35:00	0	7	12	Welcome Swallow	0	0	NIL	NIL	NIL	NIL	1	0
Hall, Mark	2012-07-16	Williams	LS11	LS	LS11LS	3	2012-06-08	14:35:00	0	7	12	Eastern Rosella	4	0	17	N - Along	Canopy	Fly / Perch	0	4
Hall, Mark	2012-07-16	Williams	LS11	LS	LS11LS	3	2012-06-08	14:35:00	0	7	12	Australian Magpie	0	0	NIL	NIL	NIL	NIL	3	0
Hall, Mark	2012-07-16	Williams	LS11	LS	LS11LS	3	2012-06-08	14:35:00	0	7	12	Galah	2	0	26	W - Out	Canopy	Fly	0	2
Hall, Mark	2012-07-16	Williams	LS11	LS	LS11LS	3	2012-06-08	14:35:00	0	7	12	Willie Wagtail	1	0	23	NIL	Fence	Perch	0	1
Hall, Mark	2012-07-16	Williams	LS11	LS	LS11LS	3	2012-06-08	14:35:00	0	7	12	Flame Robin	1	0	32	NIL	Fence	Perch	0	1
Hall, Mark	2012-07-16	Williams	LS11	LS	LS11LS	3	2012-06-08	14:35:00	0	7	12	Red Wattlebird	2	0	21	S - Along	Canopy	Fly / Perch	0	2
Hall, Mark	2012-07-16	Williams	LS11	LS	LS11LS	3	2012-06-08	14:35:00	0	7	12	Long-billed Corella	16	0	49	E - Out	Canopy	Fly / Perch	0	16
Hall, Mark	2012-07-16	Williams	LS11	LS	LS11LS	3	2012-06-08	14:35:00	0	7	12	Flame Robin	0	0	NIL	NIL	NIL	NIL	1	0
Hall, Mark	2012-07-16	Williams	LS11	LS	LS11LS	3	2012-06-08	14:35:00	0	7	12	Sulphur-crested Cockatoo	0	0	NIL	NIL	NIL	NIL	2	0
Hall, Mark	2012-07-16	Williams	LS11	LS	LS11LS	3	2012-06-08	14:35:00	0	7	12	Superb Fairy-wren	4	0	17	NIL	Shrub	Perch / Flutter	0	4
Hall, Mark	2012-07-16	Drysdale	LS16	CS	LS16CS	3	2012-06-08	15:15:00	0	7	12	Red Wattlebird	0	1	NIL	NIL	NIL	NIL	0	1
Hall, Mark	2012-07-16	Drysdale	LS16	CS	LS16CS	3	2012-06-08	15:15:00	0	7	12	Red Wattlebird	0	0	23	NIL	NIL	NIL	1	0
Hall, Mark	2012-07-16	Drysdale	LS16	CS	LS16CS	3	2012-06-08	15:15:00	0	7	12	Australian Magpie	0	0	NIL	NIL	NIL	NIL	5	0
Hall, Mark	2012-07-16	Drysdale	LS16	CS	LS16CS	3	2012-06-08	15:15:00	0	7	12	Welcome Swallow	0	0	NIL	NIL	NIL	NIL	2	0
Hall, Mark	2012-07-16	Drysdale	LS16	CS	LS16CS	3	2012-06-08	15:15:00	0	7	12	Striated Pardalote	2	0	31	NIL	Canopy	Forage	0	2
Hall, Mark	2012-07-16	Drysdale	LS16	CS	LS16CS	3	2012-06-08	15:15:00	0	7	12	Red Wattlebird	3	0	31	NIL	Canopy	Forage	0	3
Hall, Mark	2012-07-16	Drysdale	LS16	CS	LS16CS	3	2012-06-08	15:15:00	0	7	12	White-plumed Honeyeater	6	0	21	NIL	Canopy	Forage	0	6
Hall, Mark	2012-07-16	Drysdale	LS16	CS	LS16CS	3	2012-06-08	15:15:00	0	7	12	Striated Pardalote	0	1	NIL	NIL	NIL	NIL	0	1
Hall, Mark	2012-07-16	Drysdale	LS16	CS	LS16CS	3	2012-06-08	15:15:00	0	7	12	Willie Wagtail	1	0	8	N - In	Mid canopy	Fly / Perch	0	1
Hall, Mark	2012-07-16	Drysdale	LS16	CS	LS16CS	3	2012-06-08	15:15:00	0	7	12	Red Wattlebird	1	0	17	E - Along	Canopy	Fly / Perch	0	1
Hall, Mark	2012-07-16	Drysdale	LS16	CS	LS16CS	3	2012-06-08	15:15:00	0	7	12	Australian Magpie	0	0	NIL	NIL	NIL	NIL	4	0
Hall, Mark	2012-07-16	Drysdale	LS16	CS	LS16CS	3	2012-06-08	15:15:00	0	7	12	Willie Wagtail	1	0	65	NIL	Fence	Perch	0	1
Hall, Mark	2012-07-16	Drysdale	LS16	CS	LS16CS	3	2012-06-08	15:15:00	0	7	12	White-plumed Honeyeater	1	0	39	NIL	Mid canopy	Forage	0	1
Hall, Mark	2012-07-16	Drysdale	LS16	CS	LS16CS	3	2012-06-08	15:15:00	0	7	12	Red Wattlebird	3	0	40	NIL	Canopy	Perch / Call	0	3
Hall, Mark	2012-07-16	Creighton Siding	LS17	CS	LS17CS	3	2012-06-08	15:50:00	0	5	12	Noisy Miner	1	0	14	E - Along	Mid canopy	Fly / Perch	0	1
Hall, Mark	2012-07-16	Creighton Siding	LS17	CS	LS17CS	3	2012-06-08	15:50:00	0	5	12	Noisy Miner	0	1	NIL	NIL	NIL	NIL	0	1
Hall, Mark	2012-07-16	Creighton Siding	LS17	CS	LS17CS	3	2012-06-08	15:50:00	0	5	12	Eastern Rosella	2	0	21	N - Out	Mid canopy	Fly / Land	0	2
Hall, Mark	2012-07-16	Creighton Siding	LS17	CS	LS17CS	3	2012-06-08	15:50:00	0	5	12	Noisy Miner	2	0	14	NIL	Mid canopy	Perch / Call	0	2
Hall, Mark	2012-07-16	Creighton Siding	LS17	CS	LS17CS	3	2012-06-08	15:50:00	0	5	12	Musk Lorikeet	7	0	NIL	S - Along	Mid canopy	Fly	0	7
Hall, Mark	2012-07-16	Creighton Siding	LS17	CS	LS17CS	3	2012-06-08	15:50:00	0	5	12	Eastern Rosella	0	0	NIL	NIL	NIL	NIL	8	0
Hall, Mark	2012-07-16	Creighton Siding	LS17	CS	LS17CS	3	2012-06-08	15:50:00	0	5	12	Eastern Rosella	2	0	70	E - Along	Mid canopy	Fly / Perch	0	2
Hall, Mark	2012-07-16	Creighton Siding	LS17	CS	LS17CS	3	2012-06-08	15:50:00	0	5	12	Australian Magpie	0	0	NIL	NIL	NIL	NIL	2	0
Hall, Mark	2012-07-16	Creighton Siding	LS17	CS	LS17CS	3	2012-06-08	15:50:00	0	5	12	Red Wattlebird	6	0	26	E - Along	Mid canopy	Fly / Perch	0	6
Hall, Mark	2012-07-16	Creighton Siding	LS17	CS	LS17CS	3	2012-06-08	15:50:00	0	5	12	White-winged Chough	2	0	40	W - In	Mid canopy	Fly / Perch	0	2
Hall, Mark	2012-07-16	Creighton Siding	LS17	CS	LS17CS	3	2012-06-08	15:50:00	0	5	12	Little Raven	0	0	NIL	NIL	NIL	NIL	6	0
Hall, Mark	2012-07-16	Creighton Siding	LS17	CS	LS17CS	3	2012-06-08	15:50:00	0	5	12	Little Raven	2	0	10	S - Along	Mid canopy	Fly	0	2
Hall, Mark	2012-07-16	Creighton Siding	LS17	CS	LS17CS	3	2012-06-08	15:50:00	0	5	12	Noisy Miner	2	0	12	NIL	Mid canopy	Perch	0	2
Hall, Mark	2012-07-16	Creighton Siding	LS17	CS	LS17CS	3	2012-06-08	15:50:00	0	5	12	White-winged Chough	5	0	21	W - Along	Mid canopy	Fly / Perch	0	5
Hall, Mark	2012-07-16	Creighton Siding	LS17	CS	LS17CS	3	2012-06-08	15:50:00	0	5	12	Noisy Miner	2	0	37	NIL	Mid canopy	Perch	0	2
Hall, Mark	2012-07-16	Creighton Siding	LS17	CS	LS17CS	3	2012-06-08	15:50:00	0	5	12	Galah	0	0	44	NIL	NIL	NIL	2	0
Hall, Mark	2012-07-16	Creighton Siding	LS17	CS	LS17CS	3	2012-06-08	15:50:00	0	5	12	Little Raven	0	0	NIL	NIL	NIL	NIL	7	0
Hall, Mark	2012-07-16	Creighton Siding	LS17	CS	LS17CS	3	2012-06-08	15:50:00	0	5	12	Australian Raven	1	0	9	NIL	Mid canopy	Perch	0	1
Hall, Mark	2012-07-16	Creighton Siding	LS17	CS	LS17CS	3	2012-06-08	15:50:00	0	5	12	Noisy Miner	5	0	26	NIL	Mid canopy	Fly/ Chase	0	5
Hall, Mark	2012-07-16	Creighton Siding	LS17	CS	LS17CS	3	2012-06-08	15:50:00	0	5	12	Eastern Rosella	2	0	17	E - Out	Mid canopy	Fly / Perch	0	2
Hall, Mark	2012-07-16	Creighton Siding	LS17	CS	LS17CS	3	2012-06-08	15:50:00	0	5	12	Noisy Miner	0	0	44	NIL	NIL	NIL	12	0
Hall, Mark	2012-07-16	Creighton Siding	LS17	CS	LS17CS	3	2012-06-08	15:50:00	0	5	12	Musk Lorikeet	3	0	6	NIL	Canopy	Forage	0	3
Hall, Mark	2012-07-16	Creighton Siding	LS17	LS	LS17LS	3	2012-06-08	16:20:00	0	5	12	Noisy Miner	1	0	9	NIL	Mid canopy	Perch / Call	0	1
Hall, Mark	2012-07-16	Creighton Siding	LS17	LS	LS17LS	3	2012-06-08	16:20:00	0	5	12	Eastern Rosella	0	0	101	NIL	NIL	NIL	2	0
Hall, Mark	2012-07-16	Creighton Siding	LS17	LS	LS17LS	3	2012-06-08	16:20:00	0	5	12	Australian Magpie	0	0	101	NIL	NIL	NIL	2	0
Hall, Mark	2012-07-16	Creighton Siding	LS17	LS	LS17LS	3	2012-06-08	16:20:00	0	5	12	Little Raven	0	0	NIL	NIL	NIL	NIL	37	0
Hall, Mark	2012-07-16	Creighton Siding	LS17	LS	LS17LS	3	2012-06-08	16:20:00	0	5	12	Australian Magpie	1	0	70	E - Out	Mid canopy	Fly / Land	0	1
Hall, Mark	2012-07-16	Creighton Siding	LS17	LS	LS17LS	3	2012-06-08	16:20:00	0	5	12	Eastern Rosella	2	0	96	W - In	Mid canopy	Fly / Perch	0	2
Hall, Mark	2012-07-16	Creighton Siding	LS17	LS	LS17LS	3	2012-06-08	16:20:00	0	5	12	Galah	0	0	NIL	NIL	NIL	NIL	2	0
Hall, Mark	2012-07-16	Creighton Siding	LS17	LS	LS17LS	3	2012-06-08	16:20:00	0	5	12	Galah	0	0	NIL	NIL	NIL	NIL	40	0
Hall, Mark	2012-07-16	Creighton Siding	LS17	LS	LS17LS	3	2012-06-08	16:20:00	0	5	12	Musk Lorikeet	0	0	NIL	NIL	NIL	NIL	12	0
Hall, Mark	2012-07-16	Creighton Siding	LS17	LS	LS17LS	3	2012-06-08	16:20:00	0	5	12	Eastern Rosella	2	0	26	N - Along	Canopy	Fly	0	2
Hall, Mark	2012-07-16	Creighton Siding	LS17	LS	LS17LS	3	2012-06-08	16:20:00	0	5	12	Noisy Miner	0	4	18	NIL	Canopy	Perch	0	4
Hall, Mark	2012-07-16	Creighton Siding	LS17	LS	LS17LS	3	2012-06-08	16:20:00	0	5	12	Australian Magpie	0	0	NIL	NIL	NIL	NIL	4	0
Hall, Mark	2012-07-16	Creighton Siding	LS17	LS	LS17LS	3	2012-06-08	16:20:00	0	5	12	Striated Pardalote	0	1	NIL	NIL	NIL	NIL	0	1
Hall, Mark	2012-07-16	Ziebells	LS18	LS	LS18LS	3	2012-06-09	07:30:00	0	7	-	Australian Magpie	2	0	19	NIL	Canopy	Perch	0	2
Hall, Mark	2012-07-16	Ziebells	LS18	LS	LS18LS	3	2012-06-09	07:30:00	0	7	-	Eastern Rosella	2	0	51	NIL	Canopy	Perch	0	2
Hall, Mark	2012-07-16	Ziebells	LS18	LS	LS18LS	3	2012-06-09	07:30:00	0	7	-	Laughing Kookaburra	0	1	NIL	NIL	NIL	NIL	0	1
Hall, Mark	2012-07-16	Ziebells	LS18	LS	LS18LS	3	2012-06-09	07:30:00	0	7	-	Crested Pigeon	1	0	12	NIL	Canopy	Perch	0	1
Hall, Mark	2012-07-16	Ziebells	LS18	LS	LS18LS	3	2012-06-09	07:30:00	0	7	-	Crested Pigeon	0	1	NIL	NIL	NIL	NIL	0	1
Hall, Mark	2012-07-16	Ziebells	LS18	LS	LS18LS	3	2012-06-09	07:30:00	0	7	-	Eastern Rosella	1	0	16	S - Along	Canopy	Fly / Perch	0	1
Hall, Mark	2012-07-16	Ziebells	LS18	LS	LS18LS	3	2012-06-09	07:30:00	0	7	-	Sulphur-crested Cockatoo	0	0	NIL	NIL	NIL	NIL	4	0
Hall, Mark	2012-07-16	Ziebells	LS18	LS	LS18LS	3	2012-06-09	07:30:00	0	7	-	Noisy Miner	2	0	21	NIL	Canopy	Perch / Call	0	2
Hall, Mark	2012-07-16	Ziebells	LS18	LS	LS18LS	3	2012-06-09	07:30:00	0	7	-	Eastern Rosella	6	0	9	S - Along	Canopy	Fly / Perch	0	6
Hall, Mark	2012-07-16	Ziebells	LS18	LS	LS18LS	3	2012-06-09	07:30:00	0	7	-	Australian Magpie	2	0	35	NIL	Canopy	Perch / Call	0	2
Hall, Mark	2012-07-16	Ziebells	LS18	LS	LS18LS	3	2012-06-09	07:30:00	0	7	-	Little Raven	3	0	18	S - Along	Canopy	Fly / Perch	0	3
Hall, Mark	2012-07-16	Ziebells	LS18	LS	LS18LS	3	2012-06-09	07:30:00	0	7	-	Noisy Miner	2	0	28	E - Out	Mid canopy	Fly	0	2
[truncated: 1,354 more rows]
